# Supplementary material for: POT1a deficiency in mesenchymal niches perturbs B-lymphopoiesis
Source: Commun Biol. 2023 Sep 29;6:996. doi: 10.1038/s42003-023-05374-0 (PMC10541440; doi:10.1038/s42003-023-05374-0)
Supplement: Supplementary file 4 — Supplementary Data 1 [file 42003_2023_5374_MOESM4_ESM.xlsx]

## Sheet: Fig.1a
Alpl				Col1a1				Opn
8w	120w	120w+Pot1OE		8w	120w	120w+Pot1OE		8w	120w	120w+Pot1OE
1.00003	0.304699	1.299		1.00208	0.43476	0.663255		1.00119	0.756264	0.857985
1.0007	0.636689	1.34733		1.00573	0.703948	1.42675		1.00573	0.703948	1.42675
1.00055	0.968972	2.17803		1.00005	0.552462	2.73527		1.00034	0.581565	1.36626
1.00022	0.321828			1.01265	0.788289			1.0512	0.5192
1.02029	0.274591			1.00046	0.457812			1.00631	0.760289
1.00155	0.448637			1.001	0.101128			1.00327	0.554824
p=0.0009				p=0.0005				p<0.0001
	p=0.0027				p=0.0347				p=0.0038

## Sheet: Fig.1b
Pot1a
8w	120w	120w+Pot1OE
1.00047	0.815995	3.17226
1.00232	0.436879	0.854053
1.00046	0.766592	2.42345
1.00208	0.576815
1.22373	0.471601
1.00607	0.399173
p=0.0002
	p=0.0111

## Sheet: Fig.1c
Telomere length
8w	120w
13.5699	15.9251
16.4109	15.6625
12.2258	16.9959
	11.6816
p=0.5875

## Sheet: Fig.1e
	Control							KO
0w	0	0	0	0	0	0	0	0	0	0	0	p
4w	36.9	46.6	39.8	36.4	20.8	35	43.2	43.9	43.8	34.7	30.5	0.8
8w	36.3	51.5	36.7	34.2	17.3	29.7	37.1	43	48.9	17.2	20.2	0.7685
12w	25.5	39	29.3	24.8	13.7	28.1	32.3	34.6	42	6.8	9.8	0.2832
16w	24.5	47.7	38.1	25.8	16.1	37.5	37	35	43.2	5.62	8.39	0.1405

## Sheet: Fig.1f
Pot1a
wt/wt	Δ/Δ
1.00607	0.399173
1.00445	0.273109
1.00387	0.120022
1.08745	0.108497
p<0.0001

## Sheet: Fig.1g
4w telomere length
wt/wt	Δ/Δ
59.4492	54.1364
57.4471	40.6203
66.3079	42.5829
p=0.1044

## Sheet: Fig.1h-j
gene	baseMean	W1_lfc	W1_padj	W4_lfc	W4_padj	WT_lfc	WT_padj	KO_lfc	KO_padj
Xkr4	1.32938	2.18284		2.24819		2.22141	0.433971	2.28676
Rp1	0.131125	1.86893		0		0		-2.2981
Sox17	0
Mrpl15	867.967	-0.154195	0.811385	-0.166647	0.491874	-0.285287	0.0895007	-0.297739	0.0707098
Lypla1	2640.08	0.0079878	0.995609	-0.00461187	0.99494	-0.0943594	0.84942	-0.106959	0.820262
Tcea1	1273.11	-0.0686899	0.982248	-0.160351	0.71936	-0.179474	0.558444	-0.271135	0.330635
Rgs20	1.02164	-0.225788		1.79606		-1.44948		0.572366
Atp6v1h	2799.51	-0.094007	0.924935	0.0385728	0.904673	0.0861604	0.647741	0.21874	0.158791
Oprk1	0.407009	-0.580624		0.39898		-1.51298		-0.533377
Npbwr1	0.424432	0		2.82164		0		2.90379
Rb1cc1	3216.18	-0.0612421	0.979968	0.0244337	0.956851	0.0658566	0.792476	0.151532	0.47435
Fam150a	27.0775	0.0501816	0.995171	-1.66787	0.0495293	-1.18814	0.0996491	-2.90619	1.36278e-05
St18	0.152402	0		1.31299		0		1.39515
Pcmtd1	2006.98	0.127003	0.963448	0.163142	0.753916	0.282997	0.389438	0.319136	0.308329
Sntg1	29.1325	0.0489419	0.995171	-1.93852	6.97603e-06	1.17977	0.00646884	-0.807698	0.11266
Rrs1	647.71	-0.283868	0.389547	-0.569751	0.000581644	-0.264065	0.139709	-0.549948	0.00049842
Adhfe1	60.3066	0.678615	0.55148	1.23945	0.0133607	0.00176158	0.99871	0.5626	0.268383
2610203C22Rik	1.15797	-0.236543		-2.37264		-0.161216	0.963253	-2.29731
3110035E14Rik	0
Mybl1	55.1748	0.184654	0.974203	0.000796946	0.999524	0.143953	0.837425	-0.0399042	0.953554
Vcpip1	2191.26	0.0222347	0.992513	-0.0767501	0.815805	0.095203	0.662339	-0.00378181	0.989017
1700034P13Rik	2.03316	1.22315		-0.470557	0.878474	0.918467	0.647754	-0.775245	0.662136
Sgk3	333.688	-0.188117	0.924544	0.356795	0.368428	0.584485	0.0461709	1.1294	1.87472e-05
Mcmdc2	0.876356	1.66854		-1.4417		0.651024		-2.45922
Snhg6	40.3083	-0.374363	0.815322	-0.408066	0.511923	-0.551428	0.208045	-0.585132	0.174861
Snord87	2.70518	0.414933		-1.20432	0.603881	-0.0253847	0.990378	-1.64464	0.282624
Tcf24	19.5518	-0.830883	0.658328	1.40637	0.0401513	-0.349213	0.679318	1.88804	0.00203959
Ppp1r42	0.145035	0		1.36231		0		1.44448
Cops5	2322.33	-0.167605	0.516843	0.0506223	0.8204	-0.119621	0.360641	0.098607	0.451245
Cspp1	265.113	0.117395	0.945185	0.348994	0.180953	-0.0188083	0.953731	0.21279	0.366604
Arfgef1	1456.02	-0.0081665	0.995185	-0.0031485	0.99631	-0.521981	0.125612	-0.516963	0.124756
Cpa6	73.9461	-0.352697	0.66679	-0.572445	0.114912	-0.619155	0.0371165	-0.838904	0.00346108
Mir467e	0.0654002	-0.573596		0		-0.491418		0
Prex2	42.5137	-0.113317	0.987936	-1.38098	0.0338662	0.404861	0.578039	-0.862799	0.180357
A830018L16Rik	1.80706	0.836065		-1.43402		1.94392	0.295365	-0.326168	0.884326
Mir6341	0
Gm17644	0
Sulf1	10714.1	-0.432806	0.0269407	1.9052	2.27743e-47	-2.53207	5.15766e-84	-0.194064	0.249116
Slco5a1	15.3323	0.226221	0.969552	0.732424	0.45448	-1.50888	0.0203871	-1.00267	0.0824552
Prdm14	0
Ncoa2	1409.82	0.0467218	0.994648	0.211692	0.758331	-0.0880513	0.869648	0.0769191	0.881583
Tram1	7294.3	-0.26645	0.734191	-0.239722	0.509723	-0.358847	0.166799	-0.332119	0.198786
Lactb2	545.752	-0.0244213	0.995171	-0.0391386	0.960812	-0.0293099	0.950852	-0.0440272	0.91986
Xkr9	0.295578	2.20146		0.88914		0		-0.841949
Gm5523	10.6351	0.401356	0.948439	-0.0935981	0.964215	-0.779746	0.414662	-1.2747	0.111653
Eya1	558.94	-0.195493	0.766033	0.438752	0.0307186	-0.481278	0.00818152	0.152966	0.478997
Msc	1.90901	-1.48979		0.740976		-2.35089	0.293963	-0.120124	0.965056
Trpa1	0.754947	-0.357208		-2.233		1.76346		-0.112324
Kcnb2	0.538429	0		-2.52475		3.34007		0.427128
Terf1	387.347	-0.232211	0.836523	0.0953236	0.859138	-0.742532	0.00276373	-0.414998	0.124808
Sbspon	2.57409	0.823485		-0.0896628	0.980638	0.680598	0.745028	-0.23255	0.909566
4930444P10Rik	0.439997	-1.1222		-1.86133		-1.09181		-1.83094
Rpl7	2611.39	-0.359062	0.60252	-0.0652582	0.913775	-0.656386	0.0134853	-0.362582	0.214305
Rdh10	651.552	-0.0392856	0.989473	0.958144	5.30673e-06	0.308308	0.220367	1.30574	5.44524e-11
Stau2	851.435	-0.0924766	0.964059	-0.183469	0.577017	0.241174	0.306026	0.150182	0.546385
Ube2w	1820.26	0.252767	0.902555	0.308435	0.576666	0.303333	0.466691	0.359001	0.361799
Tceb1	844.648	-0.246589	0.907297	0.153849	0.825458	-0.546763	0.147016	-0.146325	0.749702
D030040B21Rik	0.471903	1.01399		-0.0576186		-1.33992		-2.41152
Tmem70	1773.28	0.0360467	0.992513	0.0193621	0.97486	-0.0179282	0.962599	-0.0346127	0.921956
Ly96	222.646	0.112975	0.963448	0.397487	0.192974	0.399031	0.13355	0.683542	0.00370037
Jph1	124.036	-0.0178814	0.995171	-0.590312	0.0633792	0.276477	0.400089	-0.295953	0.355395
Gdap1	44.739	0.661211	0.46062	-0.360008	0.531124	1.42348	0.000156582	0.402266	0.363049
Pi15	316.625	0.571445	0.719478	-0.420583	0.590914	2.51223	1.18564e-08	1.52021	0.001085
Gm16070	0
Crispld1	11.3614	-0.933663	0.523305	-0.538878	0.661556	-1.31777	0.0529884	-0.922984	0.218916
Crisp4	0.0925887	0		0.933166		0		1.01534
Defb44-ps	0
Defb18	0
Defb41	0
Gm15386	0
Tfap2d	0.129255	0		0.900718		0		0.982888
Tfap2b	0.0817095	-0.573596		0		-0.491418		0
Pkhd1	16.8739	0.0582442	0.995171	0.265997	0.823169	0.100639	0.914052	0.308391	0.684516
4930486I03Rik	0
Linc-md1	0
Mir206	0
Mir133b	0
Il17a	0
Il17f	0
Mcm3	1784.19	-0.334737	0.312872	-0.235827	0.362165	-1.58024	2.05895e-23	-1.48133	1.16186e-20
6720483E21Rik	1.66645	1.37257		1.13887		0.305649	0.915481	0.071954	0.974221
Paqr8	612.325	-0.0213493	0.995171	0.236053	0.425175	-0.722776	0.000143603	-0.465373	0.0195881
Efhc1	133.221	0.314689	0.727413	0.285217	0.476645	0.471902	0.107633	0.44243	0.119291
Tram2	162.444	-0.0290351	0.995171	-0.53987	0.17903	-0.162768	0.70017	-0.673603	0.0367596
Tmem14a	122.914	0.121229	0.970863	0.434853	0.229772	0.667326	0.0228113	0.980951	0.000267467
Gsta3	2.21083	-0.868675		-0.6581	0.823486	1.17933	0.5401	1.3899	0.515099
Gm4956	0
Khdc1a	0
Khdc1c	0
Khdc1b	0
Kcnq5	0.958365	1.92197		-2.51343		2.50268		-1.93271
Rims1	1.08202	1.06243		0.829244		-1.02391	0.762	-1.2571
4933415F23Rik	0
Mir30a	0
Mir30c-2	0
Ogfrl1	149.574	-0.061185	0.982248	-0.205715	0.559988	-0.262856	0.30048	-0.407385	0.0734955
B3gat2	1.22404	-1.18022		0.802455		-0.520035	0.872476	1.46264
Smap1	340.006	-0.163264	0.886593	0.368871	0.139329	-0.113155	0.678527	0.418981	0.0441033
Sdhaf4	385.298	0.0372807	0.992513	0.232783	0.561752	0.396999	0.153792	0.592501	0.0195774
Fam135a	1057.3	-0.0548951	0.983118	-0.200661	0.508978	0.261582	0.241412	0.115816	0.644302
Col9a1	0.227024	-1.26557		-1.86133		-0.221616		0
Col19a1	0.335959	-0.573584		0.601397		0.470371		1.64535
Lmbrd1	1488.2	-0.0331585	0.990886	0.161532	0.625076	0.375648	0.0710681	0.570338	0.00299268
Adgrb3	0.496996	0		-0.41845		2.78445		1.97776
Gm20172	0
4931408C20Rik	0.786453	0		3.73669		0		3.81884
Gm597	0
Mir6342	0
Phf3	1394.34	-0.135111	0.949417	0.0806862	0.882274	-0.387671	0.161513	-0.171874	0.579455
Ptp4a1	513.137	-0.0912732	0.985262	-0.0661758	0.94316	0.284125	0.551384	0.309222	0.498136
Gm13363	0
4931428L18Rik	0.0694415	0		0.695518		0		0.77769
Lgsn	0
Pih1d3	0
Gm4850	0.0925887	0		0.933166		0		1.01534
Khdrbs2	0.131275	1.40482		0		0		-1.83399
Gm9839	0
Gm5415	0
Prim2	416.663	-0.435548	0.0308267	-0.0358702	0.925996	-1.08773	1.75762e-14	-0.688054	2.44791e-06
1700001G17Rik	2.11234	1.3169		-0.535904	0.884639	0.566129	0.820893	-1.28667	0.51242
Rab23	1810.37	-0.187054	0.503536	0.143326	0.425175	-0.329929	0.00631097	0.000450564	0.998453
Bag2	3050.15	-0.104257	0.92556	-0.179395	0.455761	-0.602997	6.61999e-05	-0.678135	4.87563e-06
Zfp451	1352.16	-0.0622509	0.970863	-0.054162	0.865896	0.0551069	0.796262	0.0631958	0.754305
Gm15455	2.79559	-0.561322		-0.470927	0.878474	-0.879441	0.614925	-0.789046	0.655063
Bend6	202.505	0.0211367	0.995171	-0.266128	0.381744	-0.0210564	0.949365	-0.308322	0.18221
Dst	1866.69	-0.0127487	0.995185	-0.0231302	0.975214	-0.59182	0.0563115	-0.602201	0.0489374
Mir6896	0
Mir5103	0.8516	0.322413		-0.00416688		0.599337		0.272757
Ccdc115	616.529	0.0786996	0.967876	-0.372144	0.0831066	0.170693	0.441752	-0.28015	0.156668
Imp4	1675.69	-0.138352	0.800015	-0.300035	0.0583922	-0.196028	0.202731	-0.357711	0.00859163
Ptpn18	0.974023	2.36928		1.17841		-1.2413		-2.43217
Prss39	0
Cfc1	0.106108	0		0.410336		0		0.492511
Prss40	0
Amer3	0
AA619741	0
Arhgef4	113.16	0.410419	0.43584	0.470321	0.0785244	0.696476	0.00370673	0.756378	0.000652395
Fam168b	4207.8	0.121612	0.945185	0.026329	0.962953	-0.101887	0.730257	-0.19717	0.440295
Plekhb2	5519.63	-0.0100116	0.995171	-0.0211255	0.963226	0.204363	0.322402	0.193249	0.341504
Hs6st1	966.484	0.177128	0.865188	-0.299461	0.293517	-0.346439	0.125389	-0.823028	2.31356e-05
Uggt1	6214.61	0.0210592	0.994648	-0.292371	0.158252	-0.0796155	0.723627	-0.393045	0.0183003
Mir6897	0
Neurl3	1.36009	1.52511		-0.295855		2.93964	0.248062	1.11867
Arid5a	989.577	0.0789348	0.981896	0.314654	0.429961	1.3113	1.4917e-07	1.54702	3.00987e-10
Kansl3	1625.02	0.174647	0.849019	0.293218	0.247813	0.3146	0.133183	0.433172	0.0258008
Mir6898	0
Fer1l5	84.685	0.443898	0.555089	0.0342745	0.964968	0.0910596	0.842244	-0.318563	0.361512
Lman2l	1854.5	0.12429	0.932943	0.232842	0.425175	0.184814	0.444983	0.293365	0.17543
Cnnm4	172.178	0.0187072	0.995171	-0.305326	0.521732	0.135709	0.747578	-0.188325	0.626342
Cnnm3	831.334	0.334498	0.611635	0.421819	0.180624	0.138165	0.678519	0.225486	0.440421
Ankrd23	65.656	0.544245	0.44814	0.450887	0.327034	0.151712	0.747328	0.0583549	0.899474
Ankrd39	298.308	0.324801	0.415955	0.099179	0.789207	0.4078	0.0402676	0.182179	0.407453
Sema4c	322.762	0.467619	0.697477	0.310452	0.639374	0.337191	0.48132	0.180024	0.72406
Fam178b	2.76206	2.31038		-1.19363	0.581372	4.26134	0.0246015	0.757324	0.700881
Cox5b	595.143	-0.198569	0.878857	-0.112737	0.81729	-0.170517	0.582675	-0.0846849	0.799165
Actr1b	3468.86	-0.0685795	0.932943	-0.262039	0.0318154	-0.0101308	0.952928	-0.203591	0.076634
4933424G06Rik	2.71306	0.375675		0.60272	0.80451	1.85763	0.290803	2.08468	0.187935
Zap70	6.68553	1.04873	0.830852	0.419296	0.814342	1.93694	0.0878922	1.30751	0.213302
Tmem131	1918.56	0.0275034	0.995171	0.0895601	0.89776	-0.252958	0.519132	-0.190901	0.633628
Cnga3	0.418915	0.945002		-0.0920672		0.470372		-0.566697
Inpp4a	188.64	-0.0903833	0.970385	0.0793382	0.865088	-0.320964	0.189773	-0.151243	0.570083
Coa5	5024.48	0.0960539	0.923719	-0.00717443	0.985051	-0.0095193	0.96703	-0.112748	0.52259
Unc50	1885.75	0.0593708	0.983475	-0.0765294	0.870296	0.366989	0.124812	0.231088	0.364699
Mgat4a	93.3346	0.433557	0.71078	0.276492	0.672911	-0.219822	0.659439	-0.376887	0.372173
4930594C11Rik	0.26056	1.40485		-0.576401		1.43216		-0.549091
2010300C02Rik	3.80309	1.15447		-0.335083	0.901007	1.42688	0.361034	-0.0626699	0.972295
Tsga10	127.387	0.0729208	0.985219	0.388193	0.316018	0.311626	0.359319	0.626898	0.0288821
Lipt1	161.374	-0.0872569	0.963448	-0.135035	0.698753	-0.273121	0.209925	-0.320899	0.11661
Mitd1	247.113	-0.158226	0.962674	0.713062	0.0653507	-0.50701	0.171475	0.364277	0.337962
Mrpl30	725.046	-0.14721	0.905009	-0.199175	0.529327	-0.190431	0.4379	-0.242396	0.290086
Lyg2	0.326095	0		-3.31887		2.8897		0
Lyg1	0.0694415	0		0.695518		0		0.77769
Txndc9	1848.89	-0.244861	0.796131	-0.239734	0.522871	-0.0120719	0.975438	-0.00694507	0.985499
Eif5b	759.871	-0.153308	0.716502	-0.0372089	0.898143	-0.20258	0.162887	-0.0864805	0.595972
Rev1	813.801	0.0501476	0.983726	-0.213584	0.442047	0.418008	0.0299428	0.154276	0.494219
Aff3	106.08	-0.482547	0.328329	0.538762	0.112447	-1.27634	5.73536e-07	-0.255027	0.410799
Lonrf2	19.5544	1.62776	0.253141	-0.317442	0.781514	3.45048	1.00233e-06	1.50528	0.0214779
Chst10	38.7933	-0.0581468	0.992513	0.0962706	0.922634	-0.383115	0.460128	-0.228698	0.668945
Nms	0
Pdcl3	2379.49	-0.294232	0.597298	0.0190804	0.972186	-0.419918	0.0628176	-0.106606	0.70302
Mir6349	0
Npas2	131.902	0.427832	0.560096	-0.460021	0.12613	2.34928	1.66644e-22	1.46142	3.01369e-09
Rpl31	559.532	-0.459094	0.389547	-0.274383	0.506066	-0.734955	0.00500114	-0.550243	0.0444746
Tbc1d8	110.465	0.691542	0.225607	1.53096	4.76583e-08	1.0847	0.000648152	1.92411	2.27414e-12
Cnot11	953.771	-0.0815332	0.936344	-0.0131902	0.969744	-0.241387	0.0948028	-0.173044	0.250116
Snord89	0
Rnf149	1554.56	0.128709	0.909215	0.0714453	0.850331	0.137604	0.542828	0.0803399	0.7374
Creg2	1.61538	0.40442		-0.982752		1.56939	0.478014	0.182219	0.94452
Rfx8	20.7065	0.191652	0.974544	1.17995	0.0466822	-0.372133	0.59642	0.616166	0.262878
Gm3646	0
1700066B17Rik	0.488785	0		1.86879		1.43216		2.91274
Map4k4	1530.62	-0.16827	0.963335	0.261339	0.675482	-0.295699	0.500948	0.13391	0.781344
Gm16894	3.24165	0.753885		0.861137	0.706675	2.02535	0.262185	2.13261	0.170784
Il1r2	4.54416	-2.31275	0.526385	-0.18635	0.940889	0.69028	0.626399	2.81668	0.0761604
Il1r1	731.044	-0.183041	0.895931	0.1694	0.687144	-0.096623	0.768762	0.255819	0.348326
Il1rl2	341.304	0.016386	0.995169	-0.174474	0.355773	0.384867	0.00422982	0.194008	0.195223
Il1rl1	145.972	-0.57065	0.425723	-0.164769	0.815994	-1.06959	0.00146156	-0.663709	0.0664488
Il18r1	0.0962239	0		-1.86133		1.43216		0
Il18rap	34.6301	-0.634324	0.744713	-0.509433	0.711922	-3.32427	9.04813e-08	-3.19938	1.34529e-07
Slc9a4	0.192562	0		0.202611		1.43216		1.24656
Slc9a2	1.55936	0.407706		-1.57869		2.63126	0.27053	0.644863	0.827496
Mfsd9	305.172	0.248588	0.688232	0.0928519	0.813292	0.697904	0.000287964	0.542168	0.00566509
Tmem182	39.8414	0.107445	0.986965	1.04861	0.0248509	1.07001	0.0249128	2.01118	1.67554e-06
4930448I06Rik	0
Pantr1	0
Pou3f3	0.0231472	0		-0.0668811		0		0.0152983
2900092D14Rik	0.131275	1.40482		0		0		-1.83399
Pantr2	0
Dalir	0
Mrps9	485.438	0.0283122	0.98808	-0.0462928	0.885231	-0.0368518	0.867912	-0.111457	0.537376
Gpr45	0.873437	1.48217		-1.31497		2.38197		-0.415167
Tgfbrap1	579.674	0.196666	0.919318	-0.130504	0.826567	0.0730024	0.866648	-0.254167	0.466929
AI597479	1601.31	0.288553	0.452208	0.0825558	0.815805	0.526105	0.00234955	0.320108	0.0851257
Fhl2	13000	0.11498	0.816548	0.632625	6.3095e-09	0.459633	3.32612e-05	0.977277	4.23259e-21
Nck2	1190.56	-0.00172376	0.997727	0.387929	0.00347064	-0.131235	0.395175	0.258418	0.0499747
1500015O10Rik	93.501	1.32058	0.0007214	0.676233	0.0296646	2.14651	4.29278e-13	1.50216	1.81735e-08
Uxs1	511.445	-0.441918	0.0138948	-0.237978	0.197832	-0.360022	0.0119383	-0.156081	0.346968
Tpp2	4177.54	-0.0872047	0.909215	-0.0862	0.693306	-0.224952	0.0838876	-0.223947	0.0817822
Mettl21c	0.447836	0.428317		0.593318		0.470372		0.635372
Tex30	322.443	-0.179941	0.925999	0.0044272	0.994304	-1.06811	5.77544e-05	-0.883744	0.00100415
Kdelc1	1733.76	0.0552442	0.974375	-0.0411293	0.896028	0.316333	0.0329003	0.21996	0.159611
Bivm	668.146	0.10754	0.927702	0.217449	0.360189	-0.0507693	0.836826	0.0591397	0.795897
Ercc5	1719.22	-0.0895209	0.868345	0.155273	0.259801	0.46687	1.37519e-06	0.711664	2.00065e-14
Mettl21e	0.131108	-0.573584		0.385388		-0.491418		0.467554
Gulp1	1253.17	0.123555	0.979968	0.833893	0.0654876	-0.545889	0.214646	0.164448	0.752092
4930521E06Rik	1.74904	0.568044		-2.2939		1.46416	0.500345	-1.39778	0.547455
Col3a1	129369	0.210174	0.890049	0.456323	0.178222	0.392808	0.187178	0.638956	0.0173618
Col5a2	38735.8	0.220562	0.86136	0.0175219	0.978694	-0.117749	0.733597	-0.32079	0.259706
Wdr75	1393.46	-0.151944	0.849496	-0.128136	0.662118	-0.282738	0.119743	-0.25893	0.155086
Slc40a1	310.215	0.182994	0.898966	2.84064	1.8911e-42	-0.45512	0.0859335	2.20253	5.52451e-28
Stk-ps2	0
Dnah7b	22.0188	0.616381	0.775376	0.363191	0.7295	0.30247	0.704761	0.0492805	0.950785
Slc39a10	1626.66	-0.156251	0.868345	-0.348647	0.122459	-0.298147	0.13936	-0.490542	0.00725998
Mir6350	0
Tmeff2	131.182	-0.0125633	0.995185	0.246789	0.719071	-0.301979	0.51641	-0.0426272	0.935809
9330175M20Rik	0.437329	1.39547		-0.311826		2.07544		0.368144
Sdpr	2361.58	-0.131076	0.945185	1.16217	9.05147e-08	-1.01192	2.70452e-06	0.281321	0.282265
Nabp1	552.483	0.153487	0.963448	0.0631015	0.937998	-0.747671	0.0293127	-0.838057	0.0116067
Myo1b	4583.84	-0.128659	0.81939	0.216622	0.20648	0.0377566	0.846319	0.383037	0.00323624
Stat4	1.36726	-1.85084		1.85738		-2.57847	0.3024	1.12975
Stat1	2540.9	-1.05647	0.427438	1.39658	0.0541794	-0.677586	0.365574	1.77547	0.00419827
Gls	3990.72	-0.151849	0.931875	-0.116876	0.808214	-0.242258	0.401438	-0.207286	0.470428
Nab1	2400.9	0.0121297	0.995171	0.22324	0.412352	0.0245976	0.932199	0.235707	0.260196
Tmem194b	56.4008	0.0752446	0.986114	0.449218	0.32068	-0.256025	0.538442	0.117948	0.784393
Mfsd6	129.112	0.836887	0.00165417	0.934454	2.43583e-05	0.0509542	0.888563	0.148521	0.577192
Inpp1	360.809	0.0963896	0.933252	-0.0601069	0.850982	0.166578	0.362125	0.0100819	0.964357
Hibch	533.353	-0.124581	0.830651	-0.0977277	0.669468	0.0672636	0.705347	0.0941173	0.560153
1700019D03Rik	0.894575	0.426806		-4.38791		2.99695		-1.81777
Mstn	0.0655623	1.32112		0		0		-1.75029
1700019A02Rik	0.151188	0		1.36492		0		1.44709
Pms1	241.44	-0.0153579	0.995171	0.242146	0.542578	-0.277483	0.35251	-0.0199793	0.956311
Ormdl1	581.046	0.251013	0.549808	0.138939	0.634731	0.0995363	0.666036	-0.0125373	0.960794
Osgepl1	467.05	-0.033966	0.989711	0.146804	0.660461	0.220805	0.331091	0.401574	0.0431571
Asnsd1	1737.49	-0.0801687	0.920095	0.0953231	0.642929	-0.110175	0.453117	0.0653165	0.673995
Dnah7a	0.459513	1.40153		2.49565		0		1.56449
Stk17b	1421.59	-0.0101357	0.995185	-0.312954	0.480546	0.716244	0.0150608	0.413425	0.199076
Hecw2	74.3079	0.596437	0.652117	0.179989	0.840017	1.56497	0.000287919	1.14852	0.00875241
Mir7681	0.0231472	0		-0.0668811		0		0.0152983
Ccdc150	2.99446	0.111284		-1.27638	0.48687	0.369386	0.823242	-1.01828	0.485245
Gtf3c3	1483.83	0.062294	0.947868	0.118766	0.490299	0.0301012	0.855641	0.086573	0.52443
Pgap1	365.879	0.395351	0.757595	-0.0766538	0.930283	-0.312308	0.485347	-0.784314	0.0337836
Ankrd44	2031.16	0.489	0.0643215	0.223848	0.42238	0.314631	0.127506	0.0494787	0.851268
Sf3b1	7129.81	0.0258187	0.991519	0.0544204	0.875283	-0.183567	0.326745	-0.154965	0.407142
Coq10b	1199.03	-0.116159	0.949467	0.0750659	0.870195	-0.114762	0.691774	0.0764627	0.795703
Hspd1	3794.23	-0.317894	0.272566	-0.233089	0.295417	-0.862701	5.63952e-09	-0.777897	1.90797e-07
Hspe1	620.714	-0.266701	0.721173	-0.352489	0.256326	-0.770179	0.000521062	-0.855966	8.69365e-05
Mob4	1721.21	0.0912806	0.983726	0.272714	0.642049	-0.0155192	0.978174	0.165914	0.711694
Rftn2	607.685	-0.0290597	0.986712	-0.0920373	0.669468	0.553172	2.14793e-06	0.490194	3.32166e-05
Mars2	279.715	0.0389075	0.986712	-0.645081	0.000270221	-0.109474	0.634616	-0.793463	1.19948e-06
Boll	0.412688	0.434948		-1.23708		1.11086		-0.561172
Plcl1	118.852	0.103737	0.974334	0.646788	0.00889496	1.06186	7.55362e-06	1.60491	5.65703e-13
9130227L01Rik	2.13278	-0.173315		-0.801985	0.801746	2.11974	0.306026	1.49107	0.517374
1700003I22Rik	0
Hsfy2	0
Satb2	837.804	0.66216	0.064872	-1.2209	2.25905e-07	2.36017	2.70444e-26	0.477109	0.0732271
9130024F11Rik	32.4784	0.690303	0.588945	-0.806957	0.0971228	2.19777	2.06322e-07	0.700514	0.14794
BC055402	1.17073	0		-5.19552		4.76635	0.293963	0
4930558J18Rik	34.7268	0.373852	0.791001	0.333749	0.683764	-1.64802	8.3211e-05	-1.68812	2.58438e-06
1700066M21Rik	444.243	0.199835	0.855592	-0.442641	0.0992709	0.403818	0.0931336	-0.238659	0.358948
Tyw5	253.472	-0.107679	0.961875	-0.0418057	0.938176	-0.0101926	0.978071	0.0556807	0.858707
9430016H08Rik	467.896	-0.182619	0.653387	0.00430513	0.989937	-0.137259	0.42579	0.0496655	0.79808
Spats2l	32.9489	0.994176	0.201595	1.55366	0.000239335	0.673482	0.217156	1.23297	0.00207371
Kctd18	390.501	0.0545393	0.972537	0.310082	0.0436251	0.0866086	0.634582	0.342151	0.0110203
Sgol2a	428.807	-0.249693	0.737651	0.616133	0.0174725	-2.20634	4.79322e-27	-1.34051	3.63366e-11
Aox1	293.241	0.438649	0.341312	-0.697238	0.00551589	0.626862	0.00888965	-0.509025	0.0387598
Aox3	0.542974	1.57431		0.210809		0.470372		-0.893133
Aox4	1.54115	2.39658		0.46296		3.67686	0.224026	1.74324	0.571322
Aox2	0.0848133	-0.573596		0		-0.491418		0
Bzw1	11076.1	-0.241228	0.710572	-0.162791	0.640854	-0.346217	0.11595	-0.26778	0.239559
Clk1	996.186	0.733594	0.0353267	0.546023	0.0755454	0.459706	0.105238	0.272135	0.370029
Ppil3	646.312	-0.0909036	0.943088	0.0718158	0.816107	-0.0710525	0.737139	0.0916669	0.639272
Nif3l1	1286.24	-0.0726268	0.963448	-0.282835	0.157465	-0.157022	0.414877	-0.36723	0.0229095
Orc2	778.882	-0.0845921	0.943088	-0.209161	0.285314	-0.100816	0.584255	-0.225385	0.148
Fam126b	390.569	-0.0331104	0.992513	0.240017	0.48296	-0.155727	0.589747	0.1174	0.685083
Ndufb3	425.939	-0.0963265	0.974789	-0.000152346	0.999721	0.135834	0.697953	0.232009	0.450231
Gm20257	9.94324	-0.257045	0.974375	0.139443	0.937097	-0.75466	0.381566	-0.358173	0.692976
Als2cr12	2.17234	0.182413		-2.43562	0.315023	1.79432	0.379832	-0.823714	0.742365
Cflar	2370.3	0.150219	0.888245	0.158536	0.613943	0.436896	0.0229291	0.445213	0.0189101
Casp8	1410.84	-0.26873	0.558679	0.415511	0.0518492	-0.504733	0.006377	0.179508	0.410108
Trak2	1008.52	-0.0557557	0.986712	0.0362917	0.954184	-0.0994272	0.775807	-0.00737982	0.985282
Stradb	858.942	0.10519	0.905451	0.405454	0.00749302	0.0450853	0.830257	0.34535	0.0160556
Als2cr11	0.325668	-0.253221		-1.86133		-0.224604		-1.83271
Tmem237	717.112	0.235659	0.766033	-0.10879	0.80179	0.325678	0.178747	-0.0187705	0.952296
Mpp4	2.52485	1.27109		0.280173	0.931483	2.45378	0.21543	1.46286	0.405317
Als2	728.498	-0.0462628	0.986712	0.029431	0.956453	-0.769434	0.000109237	-0.693741	0.000498281
Cdk15	20.2189	-0.208841	0.976059	0.0483527	0.968151	1.14288	0.0310516	1.40008	0.00778961
Fzd7	2454.32	0.249416	0.931875	0.484065	0.397802	-0.385178	0.420495	-0.15053	0.77934
Gm973	2.04586	-1.58824		4.59901	0.0291273	-3.14686	0.14611	3.0404	0.114666
Sumo1	1377.96	-0.140345	0.963448	0.14157	0.811769	0.0488689	0.915026	0.330783	0.332092
Nop58	1689.68	-0.38502	0.0245212	-0.541198	3.19907e-05	-0.691939	1.05469e-08	-0.848117	1.30093e-12
Snord70	0.356457	0.363261		-0.0885902		0.470372		0.0185201
Snord11	0.0694415	0		0.695518		0		0.77769
Bmpr2	554.584	-0.00325129	0.998734	0.324333	0.689348	-0.118444	0.859733	0.20914	0.7291
Fam117b	1790.36	0.0228275	0.995171	0.000386447	0.999554	-0.202453	0.607281	-0.224894	0.545617
Ica1l	18.9879	0.299784	0.963448	0.407767	0.69391	0.757762	0.289425	0.865745	0.184963
Wdr12	951.662	-0.16415	0.914052	-0.720566	0.00389311	-0.0293803	0.937142	-0.585796	0.0150786
Carf	203.22	0.428766	0.581263	0.038451	0.961191	0.200673	0.614925	-0.189642	0.619125
Nbeal1	1981.31	0.229896	0.927307	-0.154674	0.832133	0.120186	0.813117	-0.264384	0.544272
Cyp20a1	1775.19	-0.122592	0.785814	-0.427583	0.00027667	-0.0259287	0.884534	-0.330919	0.0045238
Abi2	1638.43	0.0470078	0.986712	-0.0286948	0.959129	-0.332408	0.161513	-0.408111	0.0690829
Raph1	542.986	-0.288903	0.233921	-0.104828	0.68256	-0.520491	0.00012989	-0.336415	0.0195012
Cd28	48.3666	0.84173	0.832177	-5.13354	8.97001e-36	6.41074	3.91571e-24	0.435474	0.630271
Ctla4	0
Icos	0.0755939	0		0.410336		0		0.492511
9530026F06Rik	0
Pard3b	156.794	-0.11581	0.969552	0.293686	0.473622	0.00216139	0.996581	0.411657	0.162832
Nrp2	10400.7	0.202276	0.805431	-0.722455	0.00033767	0.924086	8.13106e-07	-0.00064415	0.998757
4930487H11Rik	2.60077	-0.51247		-2.36643	0.169512	0.930945	0.550673	-0.923017	0.625797
Ino80d	240.382	-0.143917	0.914052	-0.147079	0.68794	0.000357431	0.999883	-0.00280535	0.993295
Ino80dos	19.3039	0.846823	0.380766	-0.00515968	0.995839	0.701131	0.20408	-0.150852	0.804906
Ndufs1	3375.15	-0.109229	0.882886	-0.210692	0.234692	-0.088359	0.614271	-0.189822	0.202205
Eef1b2	1623.82	-0.103308	0.957481	-0.183279	0.590787	-0.451588	0.0342687	-0.531559	0.009765
Snora41	2.2962	0.0140705		2.27511	0.381359	-2.71176	0.175947	-0.450722	0.80269
Gpr1	5.99866	-0.55788	0.939594	0.823881	0.618407	-1.06063	0.365574	0.321131	0.801065
Zdbf2	1.59765	1.14245		0.466974		-0.570934	0.872192	-1.24641	0.652615
Adam23	3573.57	-0.374258	0.0938549	0.153718	0.519833	-0.286678	0.0784763	0.241298	0.14652
Dytn	0.299178	0.442469		1.16781		-0.491418		0.233924
Mdh1b	3.30867	0.0651336		-0.163545	0.946924	1.48644	0.262644	1.25776	0.352712
Fastkd2	929.717	-0.113003	0.938979	-0.237214	0.381296	-0.0722943	0.785179	-0.196505	0.368934
4933402D24Rik	1.10946	3.16758		-4.44814		4.01897	0.186377	-3.59675
Gm13749	0.33123	0		0.602187		1.43216		1.64613
Mir1958	0
Klf7	574.992	-0.33678	0.245689	-0.0956834	0.771487	-0.602136	0.000177203	-0.361039	0.0365868
Mir6899	0
Creb1	1473.05	0.0560494	0.98808	0.119057	0.850124	-0.443496	0.18371	-0.380489	0.257541
Mettl21a	1373.55	0.164304	0.697477	-0.0248081	0.93871	0.713471	6.72173e-09	0.524359	3.39333e-05
2810408I11Rik	14.9496	-0.308156	0.945185	0.188337	0.885693	-1.14864	0.0659199	-0.652148	0.307516
Ccnyl1	899.968	-0.275554	0.455667	-0.0416643	0.91458	-0.0113437	0.966292	0.222546	0.240687
Fzd5	533.363	0.165052	0.907051	-0.0459815	0.931025	1.14446	2.44156e-08	0.933429	8.11944e-06
Plekhm3	1010.95	-0.0564271	0.983118	0.00837841	0.986831	0.311662	0.162607	0.376468	0.07595
Akr1cl	0.404071	0.433917		1.93259		-0.49142		1.00725
Cryge	0
Crygd	0
Crygc	0
Crygb	0
Cryga	0.228448	-0.573587		-1.86133		0.470369		0
D630023F18Rik	0.897989	-2.34132		1.63297		-3.24485		0.729442
Idh1	9874.49	-0.309021	0.344176	0.161266	0.549637	0.493749	0.00304271	0.964035	3.49404e-10
Pikfyve	625.311	0.568051	0.553544	0.341184	0.598627	-0.160048	0.768841	-0.386915	0.395862
Pth2r	0.897279	-2.02929		0.264364		-3.49705		-1.20339
Crygf	0
Map2	13.4416	-2.15345	0.0115293	-2.89507	0.000577454	-1.23057	0.0624327	-1.97219	0.0277922
Unc80	0.664538	0		0.81423		2.52019		2.9462
Rpe	1221.19	-0.0907185	0.983475	0.201838	0.751455	-0.0299285	0.954596	0.262628	0.520176
Kansl1l	371.19	0.270839	0.757595	0.320353	0.357947	0.151411	0.642797	0.200924	0.495567
Acadl	2733.67	-0.117532	0.823895	0.434459	0.000435291	-0.531174	4.06575e-06	0.0208168	0.906825
Myl1	2.5068	-0.132813		1.61936	0.531499	0.289119	0.915712	2.04129	0.291448
Lancl1	1243.33	-0.137934	0.849496	-0.0720342	0.809667	0.489688	0.000752078	0.555588	9.77225e-05
Cps1	0.752241	0		-0.674143		3.48626		2.4239
Erbb4	0.0987411	0		0.900717		0		0.982888
Ikzf2	171.575	0.160525	0.968961	0.387045	0.517337	-0.850335	0.0308233	-0.623814	0.122651
Spag16	0.30484	0		-0.220782		2.05607		1.44707
Vwc2l	0.302376	0		2.35491		0		2.43706
Bard1	18.7631	-0.215211	0.965215	-0.347387	0.777937	-1.87303	0.000684221	-2.0052	0.000103263
Abca12	0.56783	0		-2.6148		3.46544		0.462432
Atic	577.194	-0.311888	0.449032	-0.630239	0.00161806	-0.705507	0.000112729	-1.02386	6.38678e-09
Fn1	233321	0.357775	0.945185	-0.478456	0.660969	-0.510073	0.511834	-1.3463	0.0360405
Apol7d	4.45026	1.10247	0.936368	0.834499	0.658866	3.23828	0.0561858	2.97031	0.0336498
Gm8883	5.62687	0.122382	0.995169	-0.745433	0.722153	-0.601947	0.678527	-1.46976	0.224909
4933417E11Rik	1.91243	-0.436685		-0.837913		1.23861	0.522139	0.83738	0.705934
Mreg	66.5381	-0.0721031	0.985219	0.694227	0.0599919	-1.06793	0.000485145	-0.301602	0.376017
Pecr	354.44	-0.00775385	0.995185	-0.382901	0.119718	0.329436	0.137086	-0.0457111	0.874002
Tmem169	7.6552	0.161097	0.986965	1.35591	0.252892	-1.50613	0.121685	-0.311318	0.750059
Xrcc5	757.939	0.00809033	0.995171	-0.110007	0.699593	-0.0583815	0.794868	-0.176479	0.331316
2023-03-04	0.923967	0.9852		-1.06153		0.956861		-1.08987
Smarcal1	666.522	-0.163007	0.790799	-0.105442	0.712351	0.0762538	0.722555	0.133819	0.478998
Ankar	0.271008	-0.573579		-1.02867		0.470369		0.0152796
Rpl37a	419.675	-0.478806	0.828007	-0.1734	0.873837	-0.784343	0.160129	-0.478937	0.420856
Igfbp2	76.5405	1.52815	0.075047	2.11576	0.00266837	-2.41555	0.000205234	-1.82795	0.00191671
Igfbp5	3006.78	0.609972	0.621105	0.0462554	0.968819	1.28835	0.00425546	0.724629	0.142808
Tnp1	0
1700027A15Rik	0
Pinc	0.204849	0		1.77335		0		1.85551
D530049I02Rik	0
6030407O03Rik	0.431089	0		-2.18631		3.04972		0.475204
Mir6351	0
Tns1	1222.11	0.204573	0.98127	-0.40655	0.761775	-0.798235	0.331821	-1.40936	0.0525143
Rufy4	1.94819	-2.08348		-3.61361		1.39908	0.398357	-0.131046	0.965781
Cxcr2	0.50524	2.45147		-0.571852		1.43216		-1.59116
Cxcr1	0
Mir1928	0
Arpc2	10886.2	-0.0438809	0.983726	-0.143665	0.597069	-0.0507708	0.832389	-0.150555	0.439159
Gpbar1	2.45069	-1.4877		1.10508	0.748991	-2.77461	0.150716	-0.181832	0.935809
Aamp	5239.3	-0.0213713	0.994826	-0.140862	0.622341	0.210799	0.282941	0.0913083	0.67943
Pnkd	338.504	-0.173127	0.847662	0.23661	0.379814	-0.0655262	0.807789	0.344211	0.0822548
Tmbim1	5356.43	0.0809041	0.910624	-0.192988	0.182556	0.639934	5.57396e-10	0.366042	0.000849383
Catip	10.1021	-0.0532823	0.995171	0.265829	0.849602	-0.642096	0.42579	-0.322985	0.688559
Slc11a1	80.8952	-0.0222629	0.995171	-0.191935	0.70621	-0.124782	0.747578	-0.294453	0.36109
Ctdsp1	67.4893	0.0718182	0.985294	0.00149636	0.998179	-0.0657841	0.886655	-0.136106	0.731844
Mir26b	0.161786	1.32112		-1.86133		1.43216		-1.75029
Vil1	1.00603	1.86643		-2.89179		0.521742		-4.23648
Usp37	561.569	-0.256685	0.727413	0.00124911	0.998172	-0.695698	0.00144962	-0.437764	0.06068
Rqcd1	1458.3	-0.126716	0.933903	-0.195095	0.549728	-0.509467	0.0135626	-0.577847	0.00403957
Plcd4	13.9562	1.22696	0.662205	0.824612	0.331851	3.10084	0.000222823	2.69849	9.74973e-05
Zfp142	633.266	0.0623609	0.986965	-0.215247	0.681466	-0.0551783	0.902499	-0.332786	0.325845
Bcs1l	394.218	0.165947	0.850585	-0.273725	0.266019	0.233302	0.269128	-0.20637	0.325594
Rnf25	621.53	-0.180935	0.718207	-0.134818	0.591251	0.169669	0.348872	0.215785	0.204296
Stk36	237.261	-0.0996947	0.970385	0.00604735	0.991354	0.121967	0.704099	0.227709	0.412117
Ttll4	472.655	-0.0759317	0.985219	-0.361023	0.448461	-0.959682	0.0018308	-1.24477	2.57144e-05
Cyp27a1	151.787	0.219257	0.751207	0.193265	0.489168	0.602408	0.00133455	0.576415	0.00144561
Prkag3	153.45	-0.0396304	0.991519	0.113094	0.836449	-1.14117	2.33518e-06	-0.988441	2.85161e-05
Wnt6	5.43844	0.422659	0.975671	1.38584	0.407535	-0.17292	0.926235	0.790258	0.554972
Wnt10a	1.81189	1.14966		0.060366		-1.29589	0.580439	-2.38518	0.16909
Cdk5r2	0
Fev	0
Cryba2	0.40179	0		-2.18791		3.0502		0.474086
Mir375	0
Ccdc108	0.304548	0		0.933838		1.43216		1.97778
Ihh	16.1682	0.500438	0.907164	-3.93644	3.52154e-12	3.16466	5.98857e-09	-1.27222	0.0928184
Nhej1	106.423	0.0921291	0.979968	-0.377904	0.310494	0.0390202	0.925421	-0.431013	0.136912
Slc23a3	1.04776	0.0544349		-0.67997		-0.101031		-0.835436
Cnppd1	1085.69	-0.210666	0.472569	0.0846505	0.724998	0.167404	0.267221	0.46272	0.000215157
Fam134a	1328.02	-0.000228603	0.999509	-0.0837038	0.810683	0.139422	0.522455	0.0559465	0.817131
Zfand2b	608.489	-0.00669515	0.995185	-0.239789	0.524685	0.36997	0.168344	0.136876	0.662185
Abcb6	481.092	-0.00751039	0.995185	-0.421297	0.0126079	0.184932	0.311725	-0.228855	0.185874
Atg9a	2996.77	-0.0289649	0.986965	-0.0643907	0.824759	-0.116718	0.511613	-0.152144	0.35805
Ankzf1	551.618	0.0849449	0.945185	-0.0703412	0.815679	0.155185	0.390049	-0.000101534	0.999859
Glb1l	725.436	0.130255	0.901726	-0.0607778	0.865896	0.996556	1.37099e-10	0.805524	3.49094e-07
Stk16	1138.58	-0.0506267	0.979968	-0.325994	0.0594429	0.18047	0.299177	-0.0948976	0.615943
Tuba4a	338.373	-0.79738	2.87072e-05	-0.916287	1.33725e-07	-0.747248	6.66882e-06	-0.866155	3.56367e-07
A630095N17Rik	0
Dnajb2	787.179	-0.0311095	0.988416	0.131108	0.657322	-0.00394601	0.988957	0.158271	0.429428
Ptprn	266.445	-0.332705	0.75567	0.685265	0.07671	-2.63015	3.06973e-20	-1.61218	1.09488e-08
Resp18	0.0655623	1.32112		0		0		-1.75029
Dnpep	4855.17	0.0738394	0.970863	0.114863	0.731819	0.118837	0.613096	0.159861	0.457038
Des	254.127	0.463151	0.443507	1.73965	3.63856e-11	-0.71724	0.0148758	0.559257	0.0512173
Gm15179	0.824759	1.94136		2.44302		1.43217		1.93383
Speg	677.977	0.410737	0.488205	1.05444	4.17439e-05	-0.615578	0.0228802	0.0281223	0.94037
Gmppa	2291.68	-0.00982955	0.995171	-0.291288	0.226024	0.236351	0.262998	-0.0451075	0.861527
Asic4	0.166523	-1.57396		0		-1.49179		0
Chpf	11496.4	0.223048	0.814128	-0.105845	0.816832	0.00381512	0.991822	-0.325077	0.194528
Tmem198	20.9782	0.738952	0.585698	0.063906	0.961725	0.519737	0.42579	-0.155309	0.823869
Obsl1	2049.71	0.0767721	0.979189	0.265133	0.411568	-0.267439	0.296568	-0.0790772	0.793414
Inha	32.0272	-0.373972	0.91869	0.372528	0.708901	-0.286422	0.703204	0.460078	0.48702
Stk11ip	587.346	0.177664	0.870437	0.121982	0.762762	0.0683832	0.822491	0.012701	0.967164
Slc4a3	200.916	0.501156	0.589206	0.385074	0.479073	0.343745	0.433971	0.227663	0.611769
Gm17751	0.106108	0		0.410336		0		0.492511
Mir6343	0
Epha4	181.293	0.38943	0.239216	1.69306	1.58478e-18	-1.29031	7.95228e-11	0.0133149	0.961908
Mir6352	0
Pax3	28.7245	1.4888	0.120414	7.62587	2.42909e-08	-3.78963	0.0126388	2.34743	1.20768e-06
Sgpp2	1.74785	-1.27674		3.08911		-2.00733	0.411007	2.35852	0.252615
Farsb	2042.85	-0.207332	0.662205	-0.244388	0.271508	-0.366703	0.0299484	-0.403759	0.0143826
Mogat1	0.529157	0		3.1664		0		3.24855
Acsl3	925.769	0.0590768	0.979968	-0.288571	0.247309	-0.455982	0.0159388	-0.80363	3.52859e-06
Utp14b	136.407	-0.441634	0.253701	-0.354937	0.232752	-0.443068	0.0570057	-0.356371	0.144278
Kcne4	521.386	-0.790833	4.94924e-05	-0.223585	0.36741	0.269474	0.163344	0.836722	4.02669e-07
Scg2	33.0249	1.39004	0.739132	-2.82846	0.00256391	5.95579	7.6363e-09	1.7373	0.117187
Ap1s3	0.495477	-1.61972		-1.01973		-1.51347		-0.913487
Wdfy1	1879.94	0.213653	0.506408	0.132891	0.550109	-0.303465	0.0356877	-0.384227	0.0049711
Mrpl44	438.755	-0.0349639	0.98808	0.231997	0.383212	-0.101375	0.684701	0.165586	0.448848
Serpine2	33201.4	0.376684	0.533375	0.288069	0.446627	1.7841	2.51926e-15	1.69549	6.96754e-14
Fam124b	0.208101	1.40483		-1.86133		1.43216		-1.834
Cul3	4357.82	-0.0401751	0.987936	0.0446639	0.926799	-0.049121	0.871538	0.035718	0.903187
1700016L21Rik	0
Dock10	355.11	0.647925	0.112838	2.20994	2.58369e-21	0.678868	0.0142242	2.24088	2.96937e-22
Nyap2	0.0462943	0		0.385388		0		0.467563
Mir6344	0
Irs1	4877.34	0.725454	0.122882	-0.545128	0.163229	1.68439	2.64399e-09	0.413811	0.232839
Rhbdd1	2044.34	0.30901	0.0424082	-0.331744	0.00513819	0.361134	0.00100503	-0.27962	0.0135733
Col4a4	1.77787	3.22334		0.52821		2.16421	0.38353	-0.530923	0.797458
Col4a3	8.14214	0.265978	0.978039	0.280186	0.853919	0.154678	0.892937	0.168886	0.865792
Mff	3454.22	-0.0206941	0.992513	-0.0173093	0.961261	0.219504	0.146847	0.222888	0.133352
Tm4sf20	0.231081	-0.573572		-0.266268		0.470369		0.777672
Agfg1	3426.47	-0.0602286	0.970385	-0.317959	0.0560052	-0.0538355	0.791809	-0.311566	0.0353308
Slc19a3	34.7504	0.342232	0.858048	0.42744	0.385453	0.74772	0.0597739	0.832928	0.0198281
Ccl20	1.87492	0		5.00518		0		5.08731
Daw1	0.931641	1.06445		3.03543		-1.36275		0.608237
Sphkap	1.50605	1.22025		0.292691		2.76041	0.243847	1.83285	0.408948
Pid1	409.202	0.790867	0.00481154	0.474081	0.0653772	1.42841	4.70779e-12	1.11162	6.02528e-08
Mir6353	0.163048	0		-1.86133		1.43216		0
Dner	20.7599	0.170819	0.979968	-0.559315	0.412915	1.38426	0.00574537	0.654124	0.255234
Mir5126	0
Trip12	4920.8	-0.0206411	0.995171	-0.115498	0.797623	-0.214544	0.435599	-0.309401	0.217022
Fbxo36	195.192	0.400226	0.621105	0.319354	0.464363	0.887654	0.00221706	0.806782	0.00503896
Slc16a14	3.31277	3.35833		-1.15901	0.517265	5.55048	0.00104619	1.03314	0.530654
A530032D15Rik	2.0325	-0.269503		1.51786	0.543995	-0.26558	0.918332	1.52179	0.407065
Gm7609	0.560274	2.47974		2.32293		0		0.313561
C130026I21Rik	0.631592	-1.02634		1.05945		-0.922194		1.1636
Sp110	55.5885	-0.512988	0.783651	2.29877	5.09462e-07	-0.704991	0.210656	2.10676	1.76807e-06
Sp140	148.803	-0.389814	0.474815	1.44962	1.08928e-10	-0.647284	0.0100083	1.19215	4.90527e-08
Sp100	421.107	-1.31614	0.0273373	1.95985	7.83188e-06	-1.26251	0.00532484	2.01348	1.95566e-06
A630001G21Rik	52.721	-0.261691	0.899182	0.37737	0.509908	-0.994032	0.00602053	-0.354971	0.381668
Mir8096	0
9930111H07Rik	0
Cab39	4493.21	-0.0511608	0.98127	0.00313389	0.993569	-0.0799275	0.736168	-0.0256328	0.917932
Itm2c	9437.53	-0.0396117	0.979968	0.121896	0.499642	0.545765	4.64723e-07	0.707273	2.16806e-11
4933407L21Rik	0.0925887	0		0.933166		0		1.01534
Gpr55	0
Spata3	0
2810459M11Rik	1.04334	-2.83316		3.45895		-2.75099		3.54112
Psmd1	8840.63	-0.145004	0.817129	-0.220845	0.273157	-0.233615	0.15565	-0.309456	0.0444065
Htr2b	3.0241	-1.51458		-0.441252	0.893523	-1.16962	0.507452	-0.096292	0.965781
Armc9	586.971	-0.188646	0.840728	-0.198363	0.534749	0.214089	0.377501	0.204372	0.390742
B3gnt7	2.19975	-0.369542		-0.078559	0.984653	-0.125692	0.95853	0.165291	0.941678
Ncl	7130.67	-0.334808	0.0330071	-0.223935	0.126715	-0.897339	2.21019e-17	-0.786466	1.79432e-13
Snora75	1.00091	-0.134935		2.89694		-2.28794		0.743933
Gm24148	0.727019	-0.9307		-1.50475		-0.682243		-1.2563
Snord82	0.237383	1.40483		0.41034		0		-0.524124
C130036L24Rik	10.8617	-0.446223	0.920291	0.248843	0.867728	-0.794616	0.329805	-0.0995503	0.918377
Nmur1	5.05653	-0.883761	0.933252	1.93218	0.111868	0.742859	0.627468	3.5588	0.00482261
1700019O17Rik	0
Ptma	1783.33	-0.465078	0.638231	-0.116593	0.880718	-1.08675	0.0017264	-0.738269	0.0444439
Pde6d	1113.83	-0.173288	0.912485	0.136054	0.77874	-0.0360307	0.925241	0.273312	0.336645
Cops7b	479.309	-0.191335	0.598391	-0.260593	0.125796	-0.0191168	0.92929	-0.0883741	0.615805
Nppc	0.161639	-0.573587		-1.86133		0.470369		0
Dis3l2	362.664	-0.281196	0.30501	0.137304	0.576593	-0.514507	0.000366293	-0.0960064	0.607336
Alppl2	0.0231472	0		-0.0668811		0		0.0152983
Alpi	0.500631	0		-1.56103		3.19579		1.24654
Akp3	0
Ecel1	9.79816	-0.226325	0.992513	0.238661	0.931025	3.19994	0.0177064	3.66492	0.0091023
Prss56	1.20573	3.03736		0.654568		2.86189	0.304723	0.479089
Chrnd	0
Chrng	0
Eif4e2	2581.76	-0.207848	0.477637	-0.190198	0.288299	-0.257221	0.0633104	-0.239571	0.0838533
Efhd1	23.0822	0.88235	0.468392	0.624298	0.384064	0.979809	0.0969636	0.721758	0.188932
Gigyf2	1348.34	-0.0983408	0.965215	-0.201291	0.570098	-0.0759883	0.80755	-0.178939	0.498136
Kcnj13	0.827045	2.81849		-0.803926		3.05628		-0.566142
3110079O15Rik	0.171818	0		-0.551451		1.43216		0.492502
Ngef	68.9046	-0.795505	0.469186	-4.08247	7.09588e-26	3.10166	5.99107e-17	-0.185306	0.793371
Neu2	1.10871	3.9144		-1.07615		2.94372	0.4726	-2.04682
Inpp5d	0.915782	-2.48008		-2.75984		0.617112		0.337349
Atg16l1	1148.44	0.0531417	0.974334	-0.0919181	0.708919	0.406779	0.00240268	0.261719	0.0671673
Scarna6	0.163048	0		-1.86133		1.43216		0
Sag	2.21222	0.25502		0.736792	0.805779	1.39542	0.519696	1.87719	0.327451
Dgkd	988.353	0.156758	0.963448	-0.0209975	0.980638	0.167715	0.713832	-0.0100408	0.985146
Usp40	1755.96	0.256122	0.662205	0.298092	0.275883	-0.00364211	0.991151	0.0383279	0.893931
Ugt1a10	0
Ugt1a9	0.202332	0		-0.551451		1.43216		0.492501
Ugt1a7c	10.6453	0.274912	0.970863	1.87555	0.029217	-1.27773	0.145131	0.322904	0.695967
Ugt1a6b	67.303	-3.00339	7.88972e-15	-1.43007	1.44457e-06	0.0400619	0.930364	1.61338	3.70363e-05
Ugt1a6a	501.615	0.15422	0.894944	0.615216	0.00210756	0.292706	0.184861	0.753702	3.94627e-05
Ugt1a5	0
Ugt1a2	0.382395	-1.84562		-1.02758		-0.801673		0.0163653
Dnajb3	87.1989	0.0419578	0.992513	-0.314244	0.434565	0.500285	0.0907381	0.144083	0.688882
Ugt1a1	0.633713	-2.0587		-2.09158		0.566684		0.533801
Mroh2a	0.366897	0		1.36777		1.43216		2.41172
Hjurp	38.9481	0.0224932	0.995171	0.617473	0.263946	-1.79653	1.03064e-06	-1.20155	0.000204929
6430706D22Rik	0
A730008H23Rik	0.0755939	0		0.410336		0		0.492511
Trpm8	0.307924	1.87077		-1.6537		2.05759		-1.46688
Spp2	0.076826	0		-1.86133		1.43216		0
Glrp1	3.46228	0.0944499		-2.12804	0.242487	0.107741	0.954457	-2.11475	0.15672
Gm19589	0.420534	1.23762		1.41597		-0.49142		-0.313072
Arl4c	57.8318	-0.0302016	0.995171	-0.446288	0.498702	-1.04496	0.011399	-1.46104	0.000162048
Platr5	0
1700067G17Rik	0
Sh3bp4	5180.22	-0.100897	0.899535	-0.251376	0.123179	-0.370855	0.00486028	-0.521334	3.05418e-05
C030007H22Rik	0.106108	0		0.410336		0		0.492511
Agap1	539.71	-0.104277	0.951582	0.0245585	0.962007	-0.153729	0.53627	-0.0248936	0.930602
4933400F21Rik	1.33657	1.24582		-0.191582		0.297339	0.923304	-1.14007
Gbx2	0.186195	0		-1.02867		1.43216		0.015289
Asb18	0
Iqca	0.334865	0		-1.70104		2.57588		0.486622
Ackr3	310.768	0.24764	0.803477	-2.45818	1.78104e-32	2.33814	1.62251e-29	-0.367688	0.172196
Cops8	2669.82	-0.124429	0.865188	-0.214469	0.274143	-0.029024	0.895293	-0.119063	0.495955
Col6a3	19864.3	0.167612	0.986712	-1.27389	0.190222	-0.93902	0.285412	-2.38052	0.00120126
Mlph	136.416	-0.187631	0.848217	-0.451386	0.11864	-1.24623	7.58754e-10	-1.50998	2.04953e-14
Prlh	0
Rab17	0.163048	0		-1.86133		1.43216		0
Lrrfip1	5843.81	-0.231708	0.331524	-0.0393753	0.884675	-0.436188	0.000290869	-0.243856	0.0631504
Rbm44	2.70021	0.102143		-0.152106	0.969031	-1.3145	0.45602	-1.56875	0.309048
Ramp1	791.532	0.836825	0.0401291	-1.3176	3.42112e-06	2.88857	7.36953e-28	0.734145	0.0150735
Ube2f	1385.55	-0.0882763	0.945185	-0.202555	0.360676	-0.0578787	0.793045	-0.172157	0.33749
Scly	399.694	0.166158	0.823895	0.0582202	0.876004	0.216147	0.282211	0.108209	0.617308
Espnl	2.58872	1.46991		-2.43487	0.420038	1.0559	0.680832	-2.84887	0.20258
Klhl30	87.4834	0.627676	0.344793	-0.975808	0.00874586	0.523327	0.175328	-1.08016	0.00134487
Fam132b	147.812	0.787284	0.015768	-0.175985	0.748289	-1.15348	1.08961e-05	-2.11675	3.9827e-19
Ilkap	1322.83	-0.0189914	0.995171	0.0967486	0.786265	0.0280595	0.919996	0.143799	0.511561
1700020N18Rik	0
Hes6	989.236	0.179998	0.912111	0.116336	0.820738	0.483228	0.0736368	0.419565	0.124756
Per2	479.653	0.0327978	0.991519	0.152583	0.666103	0.481152	0.0209294	0.600937	0.00254024
Traf3ip1	207.302	0.172534	0.93592	0.290277	0.509723	-0.163685	0.667379	-0.0459419	0.90963
Asb1	680.91	0.372933	0.488205	0.156383	0.719665	0.262045	0.35258	0.0454957	0.892294
Twist2	78.3879	-0.658449	0.0863053	2.08985	4.21663e-10	-3.01304	1.39664e-21	-0.264733	0.407358
Hdac4	580.612	0.459078	0.0695868	0.200249	0.449252	0.579751	0.000848007	0.320922	0.0857495
Ndufa10	2333.69	-0.0359922	0.986712	-0.202844	0.375191	-0.00860543	0.973506	-0.175457	0.340306
Mir6900	0
Olfr1416	0
Olfr1415	0
Olfr1414	0
Olfr1413	0
Olfr1412	0
Olfr1411	0
Olfr1410	0
Olfr12	0.359733	0		-1.13599		2.50342		0.979216
Myeov2	644.537	-0.121095	0.963448	-0.169357	0.713226	0.39889	0.153672	0.350628	0.212884
Otos	2.09877	-0.52529		-3.26606	0.124276	1.45063	0.435384	-1.29015	0.591198
Gpc1	12486.7	-0.11543	0.959333	-1.30229	1.1662e-09	0.525187	0.0270187	-0.66167	0.00363703
Mir149	0
Ankmy1	7.86254	-0.0526192	0.995171	0.657621	0.594513	0.649867	0.524638	1.36011	0.111436
Dusp28	133.186	0.354644	0.658328	-0.140189	0.780696	1.2312	7.86024e-07	0.736369	0.00494941
Rnpepl1	1218.34	0.352283	0.777062	-0.182781	0.77874	0.118078	0.801774	-0.416986	0.264223
9430060I03Rik	3.28892	-0.318112		1.49129	0.454011	-1.86642	0.211161	-0.0570231	0.97086
Capn10	494.155	-0.00398006	0.996022	-0.0758943	0.854626	0.0243016	0.937142	-0.0476126	0.863339
Gpr35	287.93	-0.471184	0.400937	-1.71542	4.15961e-11	-0.406089	0.183592	-1.65032	1.21665e-10
Aqp12	0
Kif1a	1150.79	0.38245	0.680152	-1.02285	0.00105758	1.46833	2.47572e-07	0.0630311	0.886065
Agxt	1.09971	1.37342		-1.10947		3.98665	0.116824	1.50376
2310007B03Rik	1.1847	0.839886		-0.0144519		0.340743	0.916546	-0.513594
Sned1	1543.89	0.230101	0.929423	-0.0722371	0.932956	0.868535	0.0176987	0.566197	0.14828
Mir6901	0.0231472	0		-0.0668811		0		0.0152983
Mterf4	428.513	0.0114693	0.995185	0.253646	0.591251	0.0866535	0.837477	0.32883	0.316948
Pask	316.73	-0.148143	0.914052	0.280935	0.396746	-1.36848	1.5053e-11	-0.939397	4.13551e-06
Ppp1r7	1746.6	-0.0840576	0.961066	-0.0677667	0.851918	0.177368	0.392441	0.193659	0.330031
Mir6902	1.56808	-0.202634		0.793442		-1.32499	0.595196	-0.328916	0.895363
Mir6345	0.37051	1.62926		-0.0659306		-0.491419		-2.18661
Ano7	12.3334	0.815065	0.630183	-1.98786	0.00212787	1.17827	0.065751	-1.62466	0.0109682
Hdlbp	23399.7	-0.11698	0.899182	-0.466775	0.00346167	-0.165345	0.365186	-0.515141	0.000471933
2023-09-02	7605.93	-0.251655	0.775908	-0.49638	0.0718166	0.0999031	0.759881	-0.144822	0.628095
Farp2	1858.55	0.15092	0.727692	-1.20445	1.30431e-25	0.880013	3.4271e-14	-0.475352	0.000131106
Stk25	4026.03	0.647526	8.99394e-08	0.644887	8.44934e-09	0.119118	0.415968	0.116479	0.407142
Bok	3609.01	0.0587608	0.979968	-0.416889	0.0599919	-0.238946	0.279524	-0.714596	7.74668e-05
Thap4	974.886	-0.188243	0.563851	0.0333856	0.910159	-0.0763688	0.661541	0.14526	0.334179
Atg4b	2047.01	0.0362245	0.983185	0.06655	0.800378	0.119306	0.461122	0.149631	0.322444
Dtymk	661.547	-0.117948	0.914052	-0.081397	0.815705	-0.413881	0.0180003	-0.37733	0.0316354
Ing5	703.576	0.197888	0.779031	0.193441	0.510084	-0.244771	0.26019	-0.249218	0.23372
D2hgdh	403.468	0.665848	0.000770879	0.491026	0.00625058	0.374062	0.0394939	0.19924	0.298154
Gal3st2	0.707701	0.983465		-0.0810225		1.71245		0.64796
Gm9994	0.57523	-2.77446		-1.78133		-0.961991		0.0311448
Gm6086	0
Neu4	0
Pdcd1	0.355495	0		-3.48309		3.05392		0
4930440C22Rik	0
Fam174a	1154.87	0.229021	0.469319	0.214605	0.25325	0.511805	0.000166872	0.497389	0.000221934
St8sia4	2.47256	0.461649		0.593338	0.881803	-1.45721	0.512803	-1.32552	0.486489
4930598F16Rik	0
1700063A18Rik	0
4930533P14Rik	0
Slco4c1	0
Panct2	0
Slco6b1	0.0462943	0		0.385388		0		0.467563
Slco6c1	0.302376	0		2.35491		0		2.43706
D1Ertd622e	545.27	-0.280175	0.472456	0.126237	0.687949	-0.336156	0.0725137	0.0702568	0.767723
Ppip5k2	1655.27	-0.0655188	0.971019	-0.190821	0.428658	-0.257902	0.149461	-0.383204	0.0195261
Gin1	122.29	-0.165094	0.948519	-0.402437	0.334337	0.160849	0.687484	-0.0764938	0.856401
Pam	5461.09	-2.12504	6.58711e-54	-2.33142	3.73626e-67	0.453291	0.00279985	0.246912	0.147851
B230216N24Rik	6.07832	0.223368	0.985219	0.289219	0.909282	-1.71199	0.145756	-1.64614	0.103901
1810006J02Rik	0
Slco6d1	0
Cntnap5b	0.076826	0		-1.86133		1.43216		0
Gm20268	0
Cdh20	0.424851	2.20007		0.385349		1.43216		-0.382562
Rnf152	22.6806	0.0940318	0.986965	0.775781	0.187793	-0.296265	0.638573	0.385483	0.461947
Pign	2889.44	0.606923	0.0317465	0.405428	0.122335	0.155816	0.569013	-0.0456781	0.881631
2310035C23Rik	1330.39	0.0568214	0.9812	-0.126559	0.716892	0.102341	0.689698	-0.0810398	0.750201
Tnfrsf11a	11.8345	-0.229637	0.976118	-0.845766	0.618261	-2.8654	0.000409451	-3.48152	8.37942e-06
Zcchc2	441.923	-0.0536405	0.992513	0.011798	0.989937	-0.659791	0.110409	-0.594353	0.151911
Gm20753	0.173523	0.359344		-0.0668818		-0.491418		-0.917644
Phlpp1	323.87	-0.0500325	0.995171	1.26294	0.179698	-2.96056	1.92287e-05	-1.64759	0.0261253
Bcl2	227.208	0.169042	0.914052	0.281615	0.442205	-0.123234	0.713832	-0.0106613	0.976794
Mir3473f	0
Kdsr	1028.05	0.050115	0.983553	-0.131697	0.693306	0.0777722	0.764323	-0.104039	0.666389
Vps4b	2390.9	-0.0578547	0.983118	0.132909	0.729814	0.0777316	0.791576	0.268496	0.249827
Serpinb5	0.197445	-0.573576		1.1644		-0.491418		1.24656
Serpinb12	0.0962239	0		-1.86133		1.43216		0
Serpinb13	0
Serpinb3a	0.0655623	1.32112		0		0		-1.75029
Serpinb3d	0.0755939	0		0.410336		0		0.492511
Serpinb3b	0
Serpinb3c	0
Serpinb11	0.517056	0		0.999582		2.0648		2.67617
Serpinb7	0
Serpinb2	587.822	0.670292	0.445148	-4.78169	2.94896e-40	3.26321	5.158e-20	-2.18877	7.64159e-09
Serpinb10	0.517056	0		0.999582		2.0648		2.67617
Serpinb8	155.942	-0.226544	0.821663	-0.647201	0.00857165	0.292138	0.271292	-0.128519	0.675838
D830032E09Rik	0
Cdh7	0.076826	0		-1.86133		1.43216		0
Cdh19	2.26915	2.15807		-1.41982	0.6607	5.10498	0.0264311	1.5271	0.57082
Dsel	1401.9	0.0772127	0.983475	-0.142548	0.800731	-0.163616	0.664026	-0.383377	0.221505
Cntnap5a	0.553186	-2.06047		0.414436		-2.91476		-0.43985
Tsn	1842.49	-0.163946	0.831095	-0.0232044	0.959129	-0.187662	0.36516	-0.0469199	0.847779
Nifk	1234.86	-0.0923068	0.945185	-0.500052	0.00331132	-0.0219201	0.93118	-0.429666	0.00836675
Clasp1	3126.29	0.127145	0.970863	-0.15004	0.808214	-0.460753	0.179068	-0.737938	0.0173525
2900060B14Rik	1.42724	0.135045		-1.5064		-0.23526	0.92495	-1.87671	0.346899
Tfcp2l1	8.85646	2.4232	0.0994189	-3.73428	0.000139976	3.1784	0.00084305	-2.97908	0.00260011
Gli2	368.391	0.427579	0.740234	1.11052	0.00633119	-1.09921	0.00389067	-0.416275	0.341588
Mir6346	0
Inhbb	1339.16	-0.185096	0.858601	-1.3289	2.08018e-12	1.47704	1.52956e-15	0.333232	0.143023
Ralb	2466.68	-0.197475	0.806914	-0.130518	0.721579	-0.244451	0.288946	-0.177494	0.45313
Tmem185b	718.702	-0.0442717	0.971537	-0.154528	0.299767	0.168622	0.165356	0.0583659	0.681557
3830432H09Rik	0.889967	1.18502		-2.2315		1.34673		-2.06978
Epb4.1l5	483.309	0.265533	0.527059	1.01763	4.06173e-11	0.640278	0.000119708	1.39238	2.17514e-20
Ptpn4	209.835	-0.0851721	0.986965	-0.944023	0.029526	0.752974	0.0674897	-0.105877	0.847624
Tmem177	384.26	0.130394	0.944928	-0.746263	0.000890062	0.896663	1.98962e-05	0.0200058	0.9508
Cfap221	1.39972	0.405688		1.80309		1.76198	0.534726	3.15939
Sctr	0.41012	0.363497		-1.38333		1.22357		-0.523254
Tmem37	2052.55	-0.0154116	0.995171	0.221901	0.299767	-0.313723	0.055547	-0.0764104	0.707377
Dbi	1653	-0.226174	0.777859	-0.104347	0.807585	-0.258775	0.296822	-0.136947	0.611212
3110009E18Rik	14.6443	-0.296122	0.965704	-0.0119257	0.993569	-0.00948944	0.992878	0.274707	0.756935
Steap3	368.612	-0.258944	0.692567	-0.81479	0.000119954	-0.0412745	0.898602	-0.59712	0.00497167
C1ql2	0.511273	0		-0.6861		2.88973		1.8154
Marco	0.334966	0		-1.92869		2.78445		0.467541
En1	0.175567	0		-0.0610699		1.43216		0.982878
Celrr	0
Insig2	3288.73	0.082876	0.960068	0.102652	0.744847	0.714845	5.39384e-06	0.73462	2.57077e-06
Ccdc93	1159.98	0.0993654	0.978993	-0.314864	0.463242	0.0631414	0.882149	-0.351088	0.274022
Htr5b	0.413768	-1.20597		-1.02063		-1.09925		-0.91391
Ddx18	457.525	-0.240057	0.326451	-0.115603	0.59745	-0.427404	0.000737351	-0.302951	0.0218163
Dpp10	0.475355	0		-1.72638		3.07457		0.95999
Actr3	13217.5	-0.00583297	0.995171	-0.00210426	0.993569	-0.428089	0.000108285	-0.424361	0.000116007
Slc35f5	2457.47	0.0425717	0.970439	0.0783237	0.655806	0.37811	9.20907e-05	0.413862	1.31609e-05
Gpr39	83.4309	0.397528	0.622512	1.75826	7.7083e-09	-1.15682	0.000314972	0.203912	0.568363
Lypd1	0.0231472	0		-0.0668811		0		0.0152983
Nckap5	9.41041	1.22544	0.633349	2.61043	0.00832466	-0.0536565	0.974678	1.33133	0.12869
Mgat5	65.3738	-0.27995	0.943307	0.21354	0.826111	-0.361073	0.54973	0.132417	0.84251
Tmem163	0.163048	0		-1.86133		1.43216		0
Acmsd	0.0654002	-0.573596		0		-0.491418		0
2900009J06Rik	0.766683	0.381557		0.467811		-0.850635		-0.76438
Ccnt2	950.354	0.337046	0.142435	0.140118	0.546166	0.487067	0.000657969	0.290139	0.0572859
Map3k19	7.65181	0.196673	0.987824	0.265567	0.903372	0.205561	0.892584	0.274455	0.839602
Rab3gap1	2159.5	-0.0784964	0.881124	-0.171949	0.147109	0.241222	0.0123665	0.147769	0.15672
Zranb3	199.049	-0.0844885	0.963448	0.0480787	0.91069	-0.519839	0.00515256	-0.387272	0.0398452
R3hdm1	984.987	-0.0999129	0.965265	-0.209184	0.560316	-0.22501	0.403146	-0.334281	0.171999
Mir128-1	0.235027	-2.07991		0		-1.99775		0
Ubxn4	1796.22	-0.0382205	0.981713	0.148176	0.453364	0.0364379	0.850755	0.222834	0.113797
Lct	2.76886	1.03633		0.380677	0.921058	0.185193	0.945088	-0.470462	0.828692
Mcm6	2809.66	-0.235833	0.688756	0.439658	0.0496748	-1.89556	1.3237e-28	-1.22007	2.46348e-12
Dars	4418.96	-0.0576238	0.979968	0.0154726	0.971374	-0.316918	0.0736795	-0.243821	0.183472
Cxcr4	0.809263	-2.24665		1.64363		-3.15919		0.731086
Thsd7b	0.794083	0		-2.30818		3.95934		1.26297
Cd55b	0
Cd55	8.68608	2.95235	0.0172628	1.78345	0.272769	-0.858316	0.601249	-2.02721	0.0236477
Zp3r	0.0755939	0		0.410336		0		0.492511
C4bp	0.852478	0.168844		1.43119		-2.52855		-1.26621
C4bp-ps1	0.21183	1.32114		-0.266271		1.43216		-0.155252
Pfkfb2	267.796	0.0217661	0.995171	-0.149521	0.718487	0.0507921	0.880975	-0.120495	0.680912
Yod1	206.224	-0.207586	0.958331	-0.0789718	0.937334	-0.227158	0.683857	-0.0985443	0.865929
AA986860	64.3912	0.0249485	0.995171	-0.0524519	0.946924	-0.101804	0.829844	-0.179205	0.665199
Fcamr	0.412833	2.14972		0.319939		1.43216		-0.397614
Pigr	0.151188	0		1.36492		0		1.44709
Fcmr	0.0231472	0		-0.0668811		0		0.0152983
Il24	0.326095	0		-3.31887		2.8897		0
Il20	0
Il19	0.292899	0.442487		-1.86133		0.470369		-1.83345
Il10	0.106108	0		0.410336		0		0.492511
Mapkapk2	4161.23	-0.12721	0.951582	-0.0634743	0.907812	-0.714906	0.00272703	-0.65117	0.00681602
Dyrk3	16.4735	-0.162199	0.981497	-0.668728	0.434071	-0.121894	0.885843	-0.628423	0.342562
Eif2d	1552.23	-0.00527263	0.995185	-0.0342914	0.909193	0.0673266	0.709589	0.0383078	0.836412
Rassf5	367.304	-0.00235478	0.998189	0.0861818	0.859473	0.305005	0.250566	0.393542	0.112307
Ikbke	1042.94	-0.145197	0.888245	-0.0124611	0.978779	0.326674	0.0935489	0.459409	0.0115677
Srgap2	2041.75	0.026014	0.995171	-0.254479	0.479073	0.33593	0.2064	0.0554363	0.867802
Fam72a	65.4624	-0.337657	0.791016	-0.376673	0.427436	0.120082	0.791541	0.0810661	0.860191
Avpr1b	0
Ctse	2.00931	-0.573585		-0.862779	0.865595	3.89454	0.201693	3.60535	0.23457
Rab7b	634.443	0.119933	0.929905	-0.0725864	0.853535	0.368232	0.0638248	0.175713	0.427223
Slc26a9	2.59387	-0.536318		-0.370617	0.896028	3.03283	0.0963222	3.19854	0.0973118
Pm20d1	252.395	0.7983	0.0677085	-0.367974	0.28396	3.58201	1.96916e-46	2.41573	7.47031e-23
Slc41a1	2108.12	-0.0173203	0.995171	0.0985977	0.884675	-0.00702113	0.98902	0.108897	0.801111
Rab29	1063.51	-0.146053	0.887525	-0.01092	0.981126	0.691566	5.14332e-05	0.8267	7.84274e-07
Nucks1	2624.92	0.0815582	0.986965	-0.127195	0.876004	-0.66881	0.0969028	-0.877563	0.0208463
Slc45a3	53.9997	0.227701	0.914052	0.26012	0.630099	0.270522	0.511784	0.302942	0.417439
Elk4	723.662	0.18174	0.974375	-0.671332	0.30706	-0.290441	0.643737	-1.14351	0.0172213
Mfsd4	182.309	0.223356	0.974375	-0.787621	0.343422	-0.145908	0.866984	-1.15688	0.0597142
Cdk18	2542.09	-0.325606	0.472456	-0.580581	0.00790982	-1.10334	3.37377e-09	-1.35832	1.45766e-13
Lemd1	9.57581	1.09394	0.669182	-0.927774	0.304935	2.57889	0.000946848	0.55718	0.535141
Mir135b	0
Klhdc8a	607.11	-0.0297039	0.992513	-0.709667	0.00218638	-1.16232	7.32431e-09	-1.84229	4.20075e-21
Nuak2	217.362	0.216146	0.732085	-0.316316	0.235989	-0.611615	0.00149501	-1.14408	6.50076e-11
Tmcc2	263.977	0.0240503	0.995171	0.171571	0.780074	-0.222496	0.578898	-0.0749756	0.863786
Dstyk	1776.61	0.0990516	0.936344	-0.0303135	0.938176	0.360342	0.0307162	0.230977	0.19557
Rbbp5	1033.47	-0.0567874	0.948519	-0.105741	0.512972	-0.056398	0.687168	-0.105352	0.383581
Tmem81	54.4832	0.240674	0.934078	0.0391162	0.968698	0.158416	0.770748	-0.0431421	0.936844
Cntn2	0.82377	-0.325227		-3.29557		2.00388		-0.96646
Nfasc	0.538306	1.9135		1.36057		1.43216		0.879229
Gm10538	0
Lrrn2	3.26102	3.55372		-1.39989	0.509723	2.56174	0.171324	-2.39187	0.0811153
Mdm4	1535.8	0.310955	0.485746	-0.249765	0.378219	0.270393	0.227551	-0.290328	0.179952
Pik3c2b	18.9283	0.45261	0.909215	-1.94691	0.0159111	-0.453903	0.594592	-2.85342	2.31356e-05
Ppp1r15b	4453.6	-0.23801	0.754258	0.0675306	0.884811	-0.782711	0.000142424	-0.477171	0.0306472
Plekha6	33.8026	0.769081	0.865188	-0.718365	0.627336	1.64253	0.0832751	0.155086	0.902896
Gm19461	0.202855	0.443041		0		-0.491418		-1.834
Golt1a	0
Kiss1	0
Ren2	0
Ren1	0
Etnk2	5.44479	0.584292	0.954889	-1.00706	0.503634	1.99919	0.0789258	0.407835	0.777163
Sox13	108.457	0.495223	0.561763	-0.288659	0.606232	0.725101	0.0415051	-0.0587813	0.903877
Snrpe	401.185	-0.448646	0.455632	0.0130946	0.985927	-0.824127	0.0024843	-0.362386	0.24407
Zc3h11a	1784.69	-0.0588734	0.965475	0.0430658	0.881258	-0.0560447	0.760254	0.0458946	0.800589
Zbed6	176.926	0.137454	0.98127	-0.177178	0.860051	-0.567227	0.301602	-0.88186	0.0747899
Lax1	2.82761	-0.397047		0.360263	0.922375	0.838639	0.711264	1.59595	0.429367
Atp2b4	283.598	-0.145308	0.970439	-0.250463	0.685189	0.329929	0.436299	0.224774	0.608785
Mir6903	0
Optc	35.904	-0.479675	0.739268	-0.356663	0.459871	1.45452	1.49319e-05	1.57753	1.99033e-05
Prelp	8533.04	1.22045	3.85393e-13	1.58277	3.25013e-24	0.312587	0.0990007	0.674907	4.43779e-05
Fmod	15540.5	0.511797	0.0865751	-0.17935	0.601105	-0.442747	0.0391195	-1.13389	1.61133e-09
Btg2	7489.65	-1.46472	7.96522e-05	0.40639	0.413877	0.49972	0.187805	2.37083	5.32514e-15
Chit1	4.319	-0.782549	0.901959	0.226517	0.931025	-0.883484	0.505719	0.125583	0.934959
Chil1	6.67405	-0.564741	0.938919	3.97126	0.00789472	-3.20915	0.0289488	1.32685	0.183511
Mybph	0
Adora1	1.09216	0		1.0096		3.12813	0.266335	3.74953
Myog	0.106108	0		0.410336		0		0.492511
Ppfia4	49.9936	0.225513	0.941439	-0.995536	0.0128256	0.713435	0.0696845	-0.507614	0.228691
Tmem183a	1970.53	-0.154265	0.816672	-0.196087	0.394202	-0.44241	0.00480117	-0.484232	0.00167137
4933406M09Rik	0.845413	-0.459859		-1.92265		0.826439		-0.636355
Cyb5r1	2119.48	0.349002	0.290061	-0.679068	0.000148706	0.339319	0.0781592	-0.688751	5.53115e-05
Adipor1	7256.59	0.0296131	0.986965	-0.00937115	0.980249	0.11333	0.527783	0.074346	0.690636
Klhl12	1436.4	0.127096	0.777859	-0.00490998	0.986831	0.0790056	0.613563	-0.0530002	0.739798
Rabif	1899.55	-0.0357329	0.98808	-0.291322	0.256326	0.135916	0.580778	-0.119673	0.622706
Mgat4e	0.933504	-0.502453		-0.506251		1.43362		1.42983
Kdm5b	4725.66	-0.0192388	0.992513	-0.0847452	0.709063	0.149576	0.30518	0.0840693	0.590614
Syt2	0.466562	2.45834		-2.92705		2.49788		-2.88751
Ppp1r12b	319.549	-0.224624	0.87192	0.406484	0.273606	-0.987803	0.000148669	-0.356694	0.236505
Ube2t	131.958	-0.406385	0.655801	0.0881541	0.907878	-1.4696	1.71057e-06	-0.975059	0.00206046
Lgr6	1866.05	-0.627194	0.244167	-1.16076	0.000160864	-0.74321	0.0182085	-1.27678	1.13603e-05
Ptprv	615.404	0.0775292	0.985219	-1.07265	0.000754992	-0.51369	0.132841	-1.66387	6.28871e-09
Ptpn7	30.1843	0.0705723	0.991441	-0.686104	0.288935	-0.618526	0.227227	-1.3752	0.00182852
Arl8a	1401.56	-0.159139	0.815322	-0.0885068	0.780869	0.00268251	0.991838	0.0733148	0.734086
Gpr37l1	2.56326	-1.23161		-0.869904	0.747144	1.40161	0.444987	1.76332	0.405128
Elf3	0.0655623	1.32112		0		0		-1.75029
Rnpep	2254.77	-0.375762	0.0308267	-0.0125109	0.971318	-0.451635	0.000390381	-0.0883833	0.593324
Timm17a	1921.67	-0.13372	0.945185	0.149533	0.731147	-0.190043	0.514842	0.0932096	0.769151
Lmod1	982.9	-0.0889652	0.927702	0.054659	0.851814	-0.261256	0.0772127	-0.117632	0.478072
Shisa4	1199.21	0.370537	0.263005	0.188695	0.512822	0.55515	0.00241883	0.373309	0.053059
Ipo9	9513.98	0.0407309	0.978039	0.0855239	0.669097	-0.16295	0.204144	-0.118157	0.372173
Nav1	1507.15	0.294753	0.912485	-0.135681	0.88221	-0.203611	0.722046	-0.634045	0.166902
Mir1231	0
Csrp1	15166.2	-0.030706	0.986965	-0.188063	0.344501	-0.462308	0.000700227	-0.619665	2.27535e-06
Phlda3	8876.86	0.13622	0.941343	-0.0197976	0.972397	0.849675	8.89507e-05	0.693657	0.00179563
Tnni1	6.57008	2.10372	0.34456	-0.900144	0.582469	2.37018	0.0480929	-0.633684	0.619609
Lad1	1.05603	1.08757		3.27436		-1.43412	0.674373	0.752674
Tnnt2	0.485567	0.927286		0.775547		0.470371		0.318632
Pkp1	0.409134	2.45297		-2.60262		2.17345		-2.88214
Igfn1	0.129255	0		0.900718		0		0.982888
Tmem9	2033.95	-0.0919366	0.951305	0.221977	0.361765	0.361903	0.0426336	0.675816	2.73645e-05
Ascl5	0.0231472	0		-0.0668811		0		0.0152983
Cacna1s	1.02641	0		1.99968		2.2829		3.89439
Gm15850	0.3972	1.39696		-1.3418		2.17872		-0.560037
Kif21b	107.562	0.199728	0.969668	-0.0352011	0.976316	0.198951	0.761863	-0.0359789	0.959112
5730559C18Rik	7.67599	-0.0276409	0.995185	-0.546931	0.734308	-0.820545	0.403768	-1.33984	0.124385
Gpr25	0
Camsap2	2179.98	-0.131048	0.965215	-0.0780624	0.905465	-0.279881	0.427949	-0.226896	0.520643
9230116N13Rik	7.53868	-0.404189	0.961066	1.03486	0.382008	-0.539339	0.629485	0.899706	0.330685
Ddx59	345.079	-0.0695051	0.978993	0.00795104	0.986856	0.0385513	0.898443	0.116007	0.644857
Kif14	99.0217	0.0843074	0.985219	0.868784	0.0685286	-2.53163	1.26004e-12	-1.74715	1.05976e-07
Zfp281	1271.27	-0.155584	0.692567	0.231853	0.144402	-0.205255	0.14582	0.182182	0.195909
Gm19705	4.59678	-0.983868	0.823269	0.617774	0.726369	-0.509615	0.699593	1.09203	0.346914
Platr22	4.82767	-0.288569	0.982248	-0.0211399	0.991413	0.624647	0.603076	0.892076	0.428043
Nr5a2	0
Mir181a-1	0
Mir181b-1	0.0231472	0		-0.0668811		0		0.0152983
Ptprc	0.706346	1.90715		2.17547		1.43216		1.70049
Atp6v1g3	0
Nek7	2973.13	0.0692169	0.979968	0.312837	0.282107	-0.11201	0.699303	0.131609	0.627507
Gm5833	0.294323	1.40483		-1.86133		1.43216		-1.834
Lhx9	7.12002	-0.611152	0.927702	2.54864	0.269451	-5.03115	0.00178925	-1.87136	0.0944783
2310009B15Rik	62.4862	-0.426255	0.66891	-0.0234971	0.979867	-0.816814	0.0217825	-0.414056	0.293465
Dennd1b	463.283	0.0706284	0.981836	-0.248408	0.512718	0.122923	0.711264	-0.196113	0.506623
4930596I21Rik	0.219672	0.907159		-0.0668822		-0.491418		-1.46546
Crb1	1.2968	1.37745		-1.9331		4.38208	0.103242	1.07153
4933436E23Rik	0
Zbtb41	1605.92	-0.0727137	0.985219	-0.317518	0.464693	-0.127815	0.747328	-0.372619	0.247386
Aspm	596.192	0.0242809	0.995171	0.0974676	0.899946	-2.28462	1.01206e-13	-2.21143	3.75662e-13
F13b	0.076826	0		-1.86133		1.43216		0
Cfhr1	0.0755939	0		0.410336		0		0.492511
Gm4788	3.28009	0.997935		-0.408247	0.883407	3.33658	0.0652915	1.9304	0.267685
Cfhr2	0.829046	1.3843		-1.76692		3.65209		0.500874
Cfh	4874.56	1.36501	4.50275e-10	0.128775	0.759979	3.4711	8.72305e-73	2.23487	9.91103e-31
Kcnt2	46.3698	1.258	0.0308267	-0.48078	0.409429	1.82253	7.4439e-06	0.0837456	0.885126
4930590L20Rik	0.106108	0		0.410336		0		0.492511
Cdc73	1103.47	-0.330653	0.350925	-0.214589	0.430123	-0.274408	0.178265	-0.158343	0.470581
B3galt2	29.318	0.470973	0.91971	-0.312765	0.841199	-0.946583	0.259943	-1.73032	0.0170422
Glrx2	393.627	-0.28153	0.502685	-0.0674785	0.860238	-0.0636054	0.805382	0.150446	0.492179
Trove2	1784.92	-0.0945728	0.966697	-0.169815	0.64693	0.0870125	0.771721	0.0117702	0.970565
Uchl5	753.757	-0.1247	0.945567	-0.0424767	0.937334	-0.463128	0.046446	-0.380904	0.109538
Rgs2	345.249	-0.00772709	0.995185	1.41961	2.07846e-15	0.0575038	0.848406	1.48484	3.73126e-17
Rgs13	1.86273	0.402672		-3.20498		4.17768	0.0398134	0.570028	0.849289
Rgs1	0.0817095	-0.573596		0		-0.491418		0
Rgs21	0
Rgs18	0.0694415	0		0.695518		0		0.77769
Brinp3	2.18558	-0.804141		-0.487488	0.930293	-2.68944	0.25971	-2.37279	0.315742
Pla2g4a	2251.36	-0.510508	0.0526784	-1.20305	8.48076e-12	0.125924	0.614626	-0.566619	0.0027385
Mir7652	0
Ptgs2os	11.0763	-0.412714	0.925999	-1.27657	0.263641	-1.74302	0.0169839	-2.60687	0.000449529
Ptgs2	1567.8	-1.51379	0.000628464	-1.55016	5.10202e-05	-2.09592	3.21597e-09	-2.1323	2.03198e-09
Ptgs2os2	7.52029	-0.0627035	0.995171	0.763505	0.715935	-2.99685	0.00465157	-2.17065	0.00791764
Pdc	0.247102	-0.573572		1.58081		-0.491418		1.66296
2310030A07Rik	0
BC003331	1342.64	0.140953	0.918489	0.283663	0.327952	0.52416	0.0125369	0.66687	0.000879439
Tpr	2225.51	-0.0770738	0.95579	0.0546983	0.86621	-0.290291	0.0730673	-0.158519	0.370202
Prg4	4.75077	0.218064	0.986712	0.729966	0.752634	-1.70443	0.202616	-1.19252	0.301444
Hmcn1	1.5277	3.75724		0.884062		0.470373	0.902499	-2.4028	0.256435
C730036E19Rik	0
Ivns1abp	2642.77	-0.184908	0.850585	-0.710676	0.000602371	-0.462372	0.0286638	-0.98814	1.80831e-07
Swt1	214.801	0.233964	0.795917	0.450009	0.0955423	0.187634	0.512841	0.403679	0.0895808
Trmt1l	1272.24	-0.0863059	0.959882	0.086366	0.802932	0.149443	0.485858	0.322115	0.0779367
Mir7682	0.380425	1.54699		0.403295		-0.49142		-1.63512
Rnf2	2349.1	-0.0736966	0.984788	0.240647	0.607433	0.0269964	0.951016	0.34134	0.285031
Fam129a	5038.53	0.407185	0.0335475	-0.420007	0.00592689	0.377403	0.00926903	-0.44979	0.00135938
Edem3	3478.15	-0.0148142	0.995171	-0.245368	0.525458	0.0294182	0.939835	-0.201136	0.500571
1700025G04Rik	307.2	-0.0651746	0.974375	0.131253	0.667679	-0.492077	0.00408459	-0.295649	0.102855
Tsen15	444.074	0.107906	0.950559	0.0906554	0.824105	0.120029	0.654191	0.102778	0.693417
Colgalt2	1.71828	1.84187		-0.965666		1.92009	0.417894	-0.887443	0.693968
Rgl1	2564.29	-0.208054	0.526385	0.949386	2.44303e-14	-0.229633	0.127956	0.927807	4.78228e-14
Apobec4	0.104857	-0.573588		-0.0668811		-0.491418		0.015289
Arpc5	6483.71	-0.0203632	0.995171	0.385484	0.343588	-0.693789	0.0180916	-0.287943	0.393701
Ncf2	5.95347	-0.466255	0.960209	1.53589	0.309984	-1.71801	0.157152	0.284135	0.829769
Smg7	1285.3	-0.822355	1.51221e-05	-0.593017	0.00108568	-0.310337	0.105766	-0.0810001	0.735108
Nmnat2	60.9638	-0.148276	0.979968	-0.935114	0.0331527	1.93602	3.54711e-07	1.14918	0.00687174
Lamc2	230.793	-0.270998	0.706634	0.253654	0.473823	-0.740071	0.000999555	-0.215419	0.423914
Lamc1	7225.41	0.0604564	0.991407	0.032792	0.972018	-0.685972	0.075868	-0.713637	0.0598967
E330020D12Rik	0.150376	0.359337		0		-0.491418		-1.75029
Shcbp1l	3.34644	0.430587		0.169889	0.959614	-0.296955	0.878921	-0.557653	0.727549
Dhx9	559.576	-0.333265	0.919921	0.0605354	0.963166	-1.11861	0.0290035	-0.724813	0.185547
Npl	78.4691	0.927003	0.0545528	0.801118	0.0259418	1.00037	0.00392493	0.874489	0.00650625
Rgs8	33.5771	-0.196487	0.986144	-1.43893	0.0758376	3.44149	7.55151e-07	2.19904	0.00499364
C230024C17Rik	2.81884	0.635608		0.965516	0.655156	1.24267	0.496056	1.57257	0.295214
Rgs16	1149.48	-1.19808	0.017133	0.507798	0.363516	-0.242671	0.638573	1.4632	8.37269e-05
Rnasel	381.534	-0.292494	0.516767	0.859477	3.78872e-07	0.592434	0.0010041	1.7444	1.23962e-26
Rgsl1	1.93419	-0.388844		0.922011		0.412405	0.86565	1.72326	0.365834
Teddm2	2.03971	0.426613		2.07718	0.38413	-1.21194	0.586799	0.438632	0.812756
Teddm1b	0.0755939	0		0.410336		0		0.492511
Teddm1a	0
Mir8114	0
Glul	193.385	-0.486249	0.346111	1.22197	1.38995e-06	-0.594234	0.0328527	1.11398	6.01376e-06
Zfp648	0
4930452N14Rik	0
4930532M18Rik	0
Cacna1e	0.12312	0		-0.576399		1.43216		0.467554
Ier5	1707.14	-0.636152	0.0398128	0.505962	0.0595856	-1.0746	5.41069e-07	0.0675154	0.834165
Mr1	1312.71	0.110356	0.927702	0.401139	0.0347967	0.603899	0.000213488	0.894682	7.7288e-09
Stx6	1991.07	-0.0739757	0.953506	0.209585	0.284426	-0.0626701	0.754352	0.220891	0.158582
Xpr1	792.558	0.220872	0.985114	0.136197	0.948014	-0.381552	0.746953	-0.466227	0.674615
Gm5532	8.13436	1.87021	0.394128	1.80364	0.0857078	1.50272	0.231535	1.43615	0.115009
Acbd6	452.659	-0.209763	0.724658	-0.177283	0.535112	-0.204722	0.336082	-0.172242	0.419303
Lhx4	0.0962239	0		-1.86133		1.43216		0
Qsox1	11523.6	0.147297	0.886955	-0.490051	0.0134076	0.24351	0.245024	-0.393839	0.0368021
Cep350	798.751	0.15951	0.963448	-0.0174692	0.984935	-0.304195	0.477241	-0.481174	0.210726
Tor1aip1	1386.86	-0.320305	0.088677	0.185152	0.295446	-0.179571	0.221456	0.325886	0.0119334
Tor1aip2	5006.74	-0.151865	0.790912	0.298818	0.0873599	-0.05307	0.799678	0.397613	0.00634909
Fam163a	0.682704	0		1.35272		2.19604		3.16057
Tdrd5	0.427445	1.39541		-1.74238		2.6211		-0.516684
Nphs2	0.0925887	0		0.933166		0		1.01534
Soat1	7623.49	0.0556126	0.983013	1.16209	1.48091e-10	-0.0926878	0.731932	1.01379	1.81234e-08
Abl2	311.585	0.234742	0.927702	-0.0180935	0.98523	-0.696996	0.0744198	-0.949831	0.00899881
Tor3a	2161.94	-0.163775	0.96044	0.464971	0.318078	0.557712	0.127506	1.18646	0.000207084
Fam20b	3610.88	-0.112788	0.765945	-0.0729355	0.695979	-0.123419	0.308829	-0.0835667	0.506811
Ralgps2	15.9773	0.0664631	0.995171	-1.53876	0.00242022	1.69582	0.000728128	0.0905955	0.910482
Angptl1	1.32405	3.21458		1.36498		0.470372	0.925088	-1.37923
Tex35	0.177933	-0.573587		-1.86133		0.470369		0
Rasal2	280.145	-0.0330054	0.987824	-0.268935	0.201277	0.229856	0.216893	-0.00607325	0.981074
2810025M15Rik	211.115	-0.246328	0.791768	-0.332999	0.336371	-0.537628	0.0322041	-0.624299	0.0103284
BC026585	141.596	0.202744	0.816672	-0.0525197	0.912968	-0.0325162	0.920768	-0.287779	0.20551
Sec16b	266.648	0.414416	0.369676	-1.18644	1.84427e-07	0.0535837	0.879474	-1.54727	5.60351e-13
Brinp2	0.825094	-1.55587		0.00298085		0.995038		2.55388
Astn1	5.52814	0.508969	0.970873	0.316308	0.877435	2.02439	0.0972919	1.83173	0.113281
Mir488	0
Pappa2	565.771	1.83652	0.00224349	0.985532	0.103595	2.19687	3.77535e-06	1.34589	0.0070137
Rfwd2	3060	-0.00573218	0.995171	0.0502086	0.809379	0.137322	0.248113	0.193263	0.0772637
Scarna3a	0
Mir1843b	0
Tnr	0.805953	1.32387		-4.55639		4.12722		-1.75304
4930523C07Rik	522.626	0.321464	0.488205	-0.175424	0.596946	0.799259	2.95341e-05	0.302371	0.171548
4930562F07Rik	2.37973	-0.533097		-0.330065	0.913174	0.529904	0.783041	0.732935	0.700542
Tnn	1008.45	0.183354	0.948519	-1.3553	2.78045e-05	1.18235	0.000202793	-0.3563	0.357683
Mrps14	1011.25	-0.00327989	0.997963	0.0925933	0.86621	0.0477267	0.90393	0.1436	0.667598
Cacybp	2586.23	-0.229618	0.731198	0.0659268	0.880562	-0.756526	6.97627e-05	-0.460981	0.0233745
Rabgap1l	1142.02	-0.0551655	0.979968	0.257081	0.284458	0.18924	0.370105	0.501486	0.00394799
Mir1927	0
Gpr52	2.07334	0.888163		1.04361	0.737355	0.485871	0.856066	0.641322	0.76751
Rc3h1	772.458	0.0370287	0.992513	-0.0876923	0.881319	-0.0486068	0.906076	-0.173328	0.609238
Serpinc1	2.30459	2.15747		-0.504162	0.877877	1.53305	0.463526	-1.12859	0.520212
Zbtb37	111.346	0.0447852	0.994648	0.205409	0.760853	-0.256079	0.569965	-0.0954556	0.844981
Gas5	651.513	0.436744	0.355006	0.0312063	0.961023	0.183933	0.549345	-0.221605	0.439804
Snord47	2.77987	-0.0473649		-0.622819	0.833491	0.0859945	0.969454	-0.48946	0.805988
Dars2	975.944	-0.128602	0.925999	-0.129106	0.720695	-0.00564285	0.98635	-0.00614699	0.984265
Cenpl	281.81	-0.190218	0.783777	0.0220766	0.963991	-0.72568	4.19074e-05	-0.513385	0.00479191
Klhl20	784.23	0.131137	0.914052	-0.0134162	0.977936	0.117301	0.63882	-0.0272522	0.920636
Ankrd45	2.37918	0.802494		-0.681925	0.83445	1.21059	0.5662	-0.273826	0.906763
4930469G21Rik	0
Prdx6	4469.56	0.0292961	0.983475	-0.0761317	0.693306	-0.444111	1.06632e-05	-0.549539	2.11563e-08
Tnfsf4	0.60183	-1.59219		-2.01041		0.887153		0.468934
Tnfsf18	0.314717	1.56467		0		-0.491419		-2.95563
Fasl	0.076826	0		-1.86133		1.43216		0
Suco	1660.5	-0.0891613	0.970863	0.0116898	0.983137	-0.0666564	0.832389	0.0341948	0.912346
4930558K02Rik	0.076826	0		-1.86133		1.43216		0
Pigc	951.429	-0.0524393	0.970439	-0.196551	0.22343	0.454589	0.000126547	0.310477	0.0131751
Dnm3	20.746	0.299255	0.944906	0.882747	0.109999	0.612667	0.299289	1.19616	0.0105275
2810442N19Rik	4.63851	0.0895259	0.995171	-0.173383	0.943556	-0.269204	0.852841	-0.532113	0.667433
Dnm3os	560.658	0.561658	0.631842	0.522828	0.394593	0.56256	0.247379	0.523729	0.275018
Mir199a-2	0
Mir214	0
Mettl13	665.135	-0.132049	0.893057	-0.296284	0.169238	-0.270166	0.147586	-0.434401	0.0102709
Vamp4	398.38	-0.147329	0.919947	0.261878	0.403001	0.336805	0.162402	0.746013	0.000327526
Myoc	0.845269	2.92614		3.13123		0		0.675463
7420461P10Rik	0.0962239	0		-1.86133		1.43216		0
Prrc2c	1391.91	-0.255387	0.765945	0.021485	0.971669	-0.570299	0.0171163	-0.293426	0.270717
Fmo4	12.5661	-0.437542	0.944906	2.6144	8.66554e-05	-0.353891	0.731879	2.69805	2.29655e-05
Fmo1	898.912	-0.357882	0.660403	2.69505	1.70949e-29	0.658011	0.0193376	3.71095	3.5105e-54
Fmo2	101.803	-0.336193	0.924544	2.78015	4.50724e-15	1.4243	0.00110885	4.54065	1.75555e-29
Fmo6	0
Fmo3	2.41921	-3.12331		2.59347	0.24037	-2.29411	0.233224	3.42267	0.0678839
Mroh9	0.332486	1.32166		2.20634		0		1.35505
Prrx1	2721.58	-0.0377911	0.992513	0.219178	0.611418	-0.350815	0.231542	-0.0938465	0.790741
Gorab	807.473	-0.229523	0.806914	0.00355974	0.994304	-0.0451214	0.898231	0.187962	0.499985
Mettl11b	0.157303	-0.573584		0.410336		-0.491418		0.492502
Kifap3	1823.18	0.224178	0.306906	0.136809	0.435442	0.0990826	0.500966	0.0117132	0.944779
Scyl3	647.366	-0.253517	0.550673	0.0577044	0.878013	-0.100334	0.664277	0.210888	0.283431
BC055324	321.763	-0.178775	0.788882	-0.191513	0.517916	-1.35481	8.57224e-17	-1.36755	1.14605e-17
Mettl18	97.9241	0.0308651	0.995169	0.101871	0.850982	-0.0364869	0.928096	0.0345188	0.925374
Sele	0
Sell	0.571498	0.419446		0.049267		1.2367		0.866518
Selp	23.8082	-1.06552	0.21398	-0.650038	0.463242	-1.66712	0.00147781	-1.25164	0.0282061
Gm16548	0
F5	467.392	0.301254	0.806661	-1.06408	0.000397341	0.890794	0.00253432	-0.474538	0.147987
Slc19a2	3120.67	0.064648	0.971836	-0.202935	0.381528	0.471413	0.00297449	0.20383	0.263213
Ccdc181	183.616	-0.0412298	0.992513	0.14254	0.793024	-0.181153	0.610998	0.00261649	0.995142
Blzf1	818.491	-0.0822622	0.974745	-0.272091	0.392175	0.382821	0.107654	0.192992	0.464695
Nme7	424.757	-0.156376	0.875405	0.171785	0.576914	-0.235314	0.283272	0.092848	0.706675
Atp1b1	34.046	-0.0197622	0.995171	-1.27768	0.0116754	-1.33365	0.000708204	-2.59156	3.07251e-11
Dpt	0.151188	0		1.36492		0		1.44709
Gm20743	0.0755939	0		0.410336		0		0.492511
Xcl1	0
4930568G15Rik	0
Tbx19	0.0694415	0		0.695518		0		0.77769
Sft2d2	774.49	0.310932	0.339883	0.00691733	0.986831	0.613077	0.000141163	0.309062	0.0809649
Tiprl	1947.09	-0.00224676	0.998189	-0.0130373	0.981684	0.0714256	0.822199	0.0606351	0.844581
Gpr161	50.2596	0.107613	0.988416	-0.345833	0.768936	-0.628613	0.381559	-1.08206	0.0872625
Dcaf6	265.964	0.0304509	0.995169	0.166973	0.718913	-0.108117	0.7588	0.028405	0.936844
Mpc2	635.171	-0.0615897	0.978993	0.232648	0.338288	0.191477	0.354662	0.485714	0.0045547
Adcy10	2.34937	-1.96565		1.50789	0.469712	-0.803677	0.675651	2.66987	0.13096
Mpzl1	5432.87	0.157597	0.807985	0.103062	0.724998	0.409294	0.0102377	0.354759	0.0284994
Rcsd1	198.824	-0.189468	0.821305	0.222526	0.437625	-0.0136966	0.96443	0.398297	0.0469321
Creg1	1648.83	0.140279	0.905509	0.11024	0.762055	0.90739	2.69343e-07	0.87735	6.72253e-07
Cd247	0.391118	1.402		2.21835		0		1.28673
Pou2f1	189.554	-0.0556517	0.985219	0.134793	0.758013	-0.242425	0.376902	-0.0519808	0.871504
Dusp27	1521.81	-0.126264	0.907164	0.175662	0.514384	0.470742	0.0064767	0.772668	1.69367e-06
Gpa33	1.65525	-0.183187		0.876818		-1.67322	0.45636	-0.613214	0.778395
Mael	0.0462943	0		0.385388		0		0.467563
Ildr2	154.143	1.32451	0.00531387	-2.02125	2.35546e-10	3.72724	1.10461e-29	0.381478	0.367025
Tada1	1398.4	-0.00913219	0.995185	-0.195102	0.547617	0.226314	0.34903	0.040344	0.889924
Pogk	1450.64	-0.0739904	0.979968	-0.0566782	0.91324	-0.218866	0.428713	-0.201554	0.456856
Gm4846	0.0694415	0		0.695518		0		0.77769
Gm4847	0
Fmo9	0.0962239	0		-1.86133		1.43216		0
Gm16701	0.855361	0		-2.38236		4.14188		1.37132
Fam78b	18.8547	0.115903	0.992513	-2.27902	6.27961e-05	3.54814	1.23071e-08	1.15322	0.149367
Uck2	526.154	-0.338486	0.426889	-0.342313	0.208549	-1.22299	4.84848e-11	-1.22682	4.01185e-11
Mir6347	0
Tmco1	2430.63	0.175426	0.858601	0.194664	0.534495	0.422066	0.0416071	0.441304	0.0299949
Aldh9a1	1561.96	-0.199383	0.569265	0.0591108	0.840425	-0.597845	5.09425e-06	-0.339351	0.0158909
Mgst3	1290.77	-0.0413135	0.98808	0.0687294	0.883407	0.0913427	0.759691	0.201386	0.427472
Lrrc52	0.0755939	0		0.410336		0		0.492511
Rxrg	0.399777	-0.573586		0.973687		0.470371		2.01764
Lmx1a	0.244757	-0.573587		-1.86133		0.470369		0
Pbx1	359.185	-0.346868	0.580867	0.797961	0.00167174	-0.719048	0.00329656	0.425781	0.103463
Mir6348	0
Nuf2	715.971	-0.186002	0.812128	0.31309	0.242487	-2.20732	2.71455e-37	-1.70823	1.02193e-23
Rgs5	12.0154	0.723832	0.810034	1.98094	0.0141138	-0.306368	0.787502	0.950743	0.197311
Rgs4	1108.94	0.0179568	0.995171	2.622	2.33057e-23	-2.64479	3.94692e-24	-0.0407465	0.922318
1700084C01Rik	0.331512	-0.505566		1.20387		-1.35826		0.351177
Hsd17b7	1898.91	0.0150275	0.995171	-0.524716	0.0173259	0.37666	0.08046	-0.163083	0.505941
3110045C21Rik	33.7198	-0.253097	0.965393	0.502372	0.60001	-0.627897	0.361357	0.127572	0.874002
Ddr2	11064.5	0.13947	0.806914	-0.316783	0.0478633	0.61437	2.47912e-06	0.158116	0.326455
Uap1	2399.04	-0.233031	0.268148	-0.268671	0.0474813	-0.224565	0.0740153	-0.260205	0.0320663
Uhmk1	682.064	0.26597	0.922502	-0.127824	0.883452	-0.0958795	0.872456	-0.489673	0.280101
Sh2d1b2	0.0755939	0		0.410336		0		0.492511
Sh2d1b1	0.284927	1.40484		-2.48524		2.05607		-1.83401
Gm7694	121.872	0.714982	0.308885	0.238796	0.709699	1.57194	5.68186e-06	1.09576	0.00183815
1700015E13Rik	4.05757	-0.22617	0.989711	-0.433349	0.851726	1.25443	0.370713	1.04725	0.478552
Nos1ap	58.1728	0.514629	0.762151	0.212304	0.808214	1.32926	0.00330716	1.02694	0.0241619
Olfml2b	4064.5	0.163417	0.811385	0.236308	0.295222	0.593875	0.000167734	0.666766	1.67203e-05
Atf6	1907.72	0.125875	0.926471	-0.197626	0.509908	0.270536	0.215397	-0.0529652	0.844905
Dusp12	385.631	-0.176906	0.830852	-0.467011	0.0243156	0.0491753	0.857896	-0.24093	0.256169
Fcrlb	0.638186	0.543306		2.36718		-1.36092		0.462961
Fcrla	0.153652	0		-2.48525		2.05607		0
Fcgr2b	0.0962239	0		-1.86133		1.43216		0
Fcgr4	1.09175	-0.463817		-0.909569		1.82557	0.505719	1.37982
Fcgr3	6.30677	-0.402818	0.965169	-1.29462	0.332828	-0.248594	0.848125	-1.1404	0.296659
Mir6546	0
Cfap126	15.1285	0.704377	0.775315	0.935053	0.237628	0.697642	0.377699	0.928317	0.151546
Sdhc	1416	-0.0243604	0.990793	0.21287	0.270924	-0.0553846	0.784109	0.181846	0.258484
Mpz	0.15242	0		-0.551451		1.43216		0.492502
Pcp4l1	101.589	-0.185525	0.974364	-2.00222	9.66979e-08	3.46939	5.30776e-20	1.6527	0.00013013
Nr1i3	2.28586	0.18991		1.33728	0.629218	-1.77057	0.359034	-0.623199	0.710197
Tomm40l	581.062	-0.198049	0.579227	-0.304699	0.056524	0.144426	0.383926	0.037776	0.847273
Apoa2	1.94616	1.40851		-0.702528		0.478612	0.838334	-1.63243	0.330548
Fcer1g	98.7707	2.02497	1.12017e-09	3.15127	2.93176e-11	-3.07028	6.21764e-11	-1.94398	1.46402e-10
Ndufs2	4937.92	-0.034727	0.985219	-0.143956	0.502173	0.049451	0.801774	-0.0597781	0.747736
Adamts4	966.526	0.352705	0.191428	0.10913	0.718628	0.0445231	0.854567	-0.199051	0.284223
B4galt3	717.72	0.207889	0.696196	0.0441136	0.909193	0.142145	0.506131	-0.02163	0.93015
Ppox	633.351	0.532939	0.0298786	0.66394	0.000302314	0.401717	0.0392757	0.532718	0.00311082
Usp21	1513.81	0.0733386	0.970873	0.0811813	0.824121	0.310742	0.110409	0.318585	0.09541
Ufc1	821.657	-0.0691328	0.974375	0.0867378	0.812616	0.206392	0.339116	0.362263	0.0572493
Dedd	899.664	-0.235612	0.512483	0.0269689	0.9432	-0.174577	0.335955	0.0880042	0.658302
Nit1	537.24	0.187417	0.725436	0.0129726	0.974	0.410518	0.0111587	0.236074	0.176854
Pfdn2	245.615	-0.394713	0.386792	0.0648765	0.898414	-0.537692	0.0205027	-0.0781029	0.802828
Klhdc9	92.6584	0.536461	0.520913	0.539224	0.248659	0.17415	0.722862	0.176913	0.694597
Pvrl4	4.5448	0.113986	0.995169	-1.31138	0.410149	-0.35908	0.798223	-1.78445	0.111972
Arhgap30	0.705476	-1.54672		3.14884		-1.46454		3.23102
Usf1	512.021	-0.332735	0.405922	-0.0512763	0.906753	-0.066381	0.8097	0.215078	0.3354
Tstd1	2.57105	-0.386462		0.298872	0.921364	-0.615963	0.729323	0.0693704	0.970148
F11r	208.697	0.388072	0.256359	1.50365	2.07846e-15	-1.04375	1.18685e-07	0.0718249	0.781756
Alyref2	82.2215	-0.459278	0.437815	-0.44862	0.151378	0.614672	0.0184404	0.62533	0.0226886
Itln1	0.831416	-3.4206		-2.79698		-1.44098		0
Cd244	30.2059	1.03641	0.571028	-1.92147	0.00025955	4.07162	4.1878e-12	1.11375	0.0879673
Ly9	14.7025	0.423358	0.920133	-0.715098	0.509364	-0.425359	0.627237	-1.56381	0.0195321
Slamf7	0.0755939	0		0.410336		0		0.492511
Mir7683	0
Cd48	0
Slamf1	0.0231472	0		-0.0668811		0		0.0152983
Cd84	0.0231472	0		-0.0668811		0		0.0152983
Slamf6	0
Vangl2	209.876	0.0650987	0.985219	0.519752	0.102013	-0.360372	0.233403	0.0942814	0.791576
Nhlh1	0
Ncstn	8529.56	0.206682	0.596119	0.135114	0.578315	0.322872	0.0367526	0.251304	0.116592
Copa	23897.6	-0.0720506	0.949202	-0.258528	0.105172	-0.105631	0.522529	-0.292108	0.031088
Pex19	3815.81	0.319119	0.45201	0.254522	0.35802	0.455873	0.0221851	0.391276	0.053653
Dcaf8	4746.51	0.114837	0.853761	0.228752	0.152064	0.393775	0.00163435	0.50769	2.37583e-05
Pea15a	5103.39	-0.0784775	0.971836	-0.0214904	0.965562	-0.437776	0.0306068	-0.380789	0.0637112
Casq1	2.22517	1.61052		-2.79716	0.176411	2.39328	0.192929	-2.01441	0.291687
Atp1a4	0.507954	-1.42879		1.03718		-2.34618		0.11978
Atp1a2	8.53126	2.22448	0.308494	1.27794	0.517337	-0.395596	0.837106	-1.34214	0.295122
Igsf8	1641.37	0.0433969	0.991832	-0.578097	0.0738857	-0.782272	0.00393335	-1.40377	2.36213e-08
Kcnj9	0.0231472	0		-0.0668811		0		0.0152983
Kcnj10	0.269274	0		-3.12099		2.69182		0
Pigm	875.95	-0.034632	0.986712	-0.0429349	0.902852	-0.193323	0.285485	-0.201626	0.248279
Slamf9	0
Igsf9	8.96947	0.154598	0.986114	2.10359	0.0923278	-2.94013	0.00397637	-0.991137	0.187481
Tagln2	5802.21	-0.330441	0.560028	0.3256	0.301903	-1.64355	7.99377e-16	-0.987504	3.5404e-06
Cfap45	38.7438	0.128603	0.9812	0.953796	0.0381654	0.241065	0.677083	1.06626	0.00867175
4933439K11Rik	0.954862	2.60985		1.28221		0.470372		-0.857273
Vsig8	0
Slamf8	0.237216	-0.573575		1.31299		-0.491418		1.39514
Fcrl6	0
Dusp23	68.539	0.29219	0.869931	1.19427	0.00129862	-0.776479	0.0445624	0.125599	0.787115
Crp	0.0925887	0		0.933166		0		1.01534
Apcs	0
Olfr16	0
Olfr1408	0
Olfr1406	0
Olfr218	0
Olfr1404	0
Fcer1a	0.0962239	0		-1.86133		1.43216		0
Olfr418	0
Mptx2	0
Ackr1	0
Cadm3	0
Aim2	2.7387	0.0524811		5.18846	0.00813215	-2.31961	0.327881	2.81637	0.0875032
BC094916	0
Pydc4	0.0962239	0		-1.86133		1.43216		0
Pyhin1	0.368732	-0.573575		2.31773		-0.491419		2.39988
Pydc3	0.243776	0		2.07015		0		2.15231
AI607873	25.8524	-3.00469	0.00316565	0.238852	0.856744	0.421067	0.612998	3.66461	3.17151e-06
Ifi204	1224.12	-1.16355	0.00692729	0.484318	0.325763	-0.947273	0.00696757	0.700595	0.0568316
Mndal	82.8738	-1.34626	0.0359975	2.32582	6.61854e-07	-1.8368	0.000100966	1.83528	4.98024e-05
Mnda	419.558	-0.634155	0.203395	1.03615	0.000594247	-0.80474	0.0072957	0.865564	0.00317824
Ifi203	44.6218	-4.71665	2.33837e-09	0.825315	0.396746	-2.40103	0.000141163	3.14093	3.95531e-05
Ifi202b	314.295	-11.8338	2.9611e-18	-11.7961	6.18051e-20	-0.855156	0.0388814	0	1
Ifi205	17.2608	-4.8624	0.0138699	1.19657	0.239671	0.459829	0.667977	6.5188	6.3478e-06
Olfr433	0
Olfr432	0
Olfr430	0
Olfr429	0
Olfr426	0
Olfr427	0
Olfr231	0
Olfr424	0
Olfr421-ps1	0
Olfr420	0
Spta1	1.24991	4.58084		1.90421		0	1	-2.20625
Olfr419	0
Mptx1	0
Olfr417	0
Olfr248	0
Olfr414	0
Olfr220	0.076826	0		-1.86133		1.43216		0
Fmn2	1.73391	1.85203		1.8845		0.360898	0.941123	0.393374	0.920785
Grem2	42.9742	0.112173	0.9812	1.0868	0.0490399	-2.36085	3.91238e-08	-1.38622	0.00019678
Rgs7	0.327404	-0.573566		0.778602		0.47037		1.82254
Fh1	1891.35	-0.282655	0.192382	-0.223092	0.190366	-0.473786	0.00017645	-0.414222	0.00124933
Kmo	0.181037	-0.573587		-1.86133		0.470369		0
Opn3	108.519	0.0414111	0.991519	-0.112855	0.851957	-1.23169	1.73355e-06	-1.38596	1.3793e-08
Chml	188.405	-0.24385	0.96028	-0.233948	0.820738	-1.24199	0.0150978	-1.23209	0.0150952
Wdr64	0.348225	0		0.771473		1.43216		1.81541
Exo1	259.732	-0.25813	0.739209	0.0729825	0.900727	-2.29483	1.6513e-25	-1.96372	3.06944e-20
Becn2	0
Pld5	0.0462943	0		0.385388		0		0.467563
Cep170	3848.63	-0.0535366	0.986965	-0.0317027	0.961191	-0.379158	0.172629	-0.357324	0.195705
Mir350	0
Sdccag8	560.735	0.0987807	0.956877	0.383659	0.102212	-0.0123837	0.968016	0.272494	0.205473
Hmga2-ps1	68.5628	-2.33785	2.09246e-10	-2.19881	2.53991e-11	-0.227485	0.586837	-0.0884498	0.879114
Akt3	363.866	0.134177	0.970863	0.530664	0.209344	0.140031	0.7588	0.536518	0.126369
Zbtb18	469.367	0.290674	0.470572	0.676191	2.23409e-05	1.42748	2.49826e-20	1.813	1.69258e-33
2310043L19Rik	0
1700016C15Rik	0.619058	-2.18241		2.5943		-2.10026		2.67645
Adss	1940.6	-0.184413	0.662205	-0.105046	0.68615	-0.164198	0.339099	-0.084832	0.650522
Gm16432	5.76393	-0.488065	0.966697	-0.0304452	0.989438	1.1835	0.295392	1.64112	0.147493
Desi2	1629.94	0.0177673	0.995171	0.0562081	0.875026	-0.335264	0.0514402	-0.296823	0.0867926
Cox20	118.854	-0.281914	0.891382	0.0758598	0.930724	-0.33039	0.454556	0.0273844	0.959168
Hnrnpu	17841.4	-0.166046	0.572515	0.00450812	0.987412	-0.628517	3.11398e-09	-0.457963	2.83907e-05
Efcab2	57.142	0.125645	0.978039	0.570785	0.186998	0.172002	0.719646	0.617142	0.0832324
Kif26b	425.338	0.354309	0.910907	0.179203	0.865896	0.694071	0.219604	0.518966	0.37056
Smyd3	428.677	-0.0342455	0.992513	0.0879359	0.850331	0.185592	0.502331	0.307773	0.210445
Tfb2m	501.505	-0.0334301	0.988416	0.00343756	0.993569	0.0425862	0.876678	0.0794539	0.744881
Cnst	1854.7	0.0107462	0.995171	0.123686	0.616328	0.0714001	0.722561	0.18434	0.266871
Sccpdh	2696.94	-0.0276588	0.992513	-0.0409524	0.92598	0.0947717	0.7064	0.081478	0.742333
Ahctf1	2522.19	0.00223042	0.998189	-0.285517	0.434777	-0.57926	0.0205123	-0.867008	0.00020669
Cdc42bpa	3267.54	-0.108229	0.922839	-0.172115	0.49356	-0.329967	0.05362	-0.393853	0.0165164
Adck3	577.533	0.160558	0.933252	0.287876	0.437467	1.29617	2.18066e-08	1.42349	5.15845e-10
Psen2	441.313	-0.022184	0.992513	-0.038723	0.910231	0.459437	0.00240541	0.442898	0.00343041
Gm5069	24.3113	0.240403	0.959882	0.110267	0.907394	0.961964	0.0445624	0.831827	0.0766753
Itpkb	104.759	0.081937	0.985941	0.38534	0.469325	-0.234187	0.610943	0.0692162	0.888605
6330403A02Rik	0.751544	1.33253		0.0978922		2.92692		1.69228
Parp1	2324.91	-0.0816495	0.907164	-0.156069	0.329078	-0.550311	1.47398e-07	-0.62473	1.34001e-09
Mir6904	0.106108	0		0.410336		0		0.492511
Lin9	255.223	-0.25236	0.715184	0.106746	0.810459	-0.852087	4.05811e-05	-0.492981	0.025143
Mixl1	1.12541	-0.85077		-0.196694		0.169676	0.95975	0.823752
Acbd3	3301.19	-0.164962	0.607943	-0.101276	0.621728	-0.200666	0.13096	-0.13698	0.32739
H3f3a	2703.89	-0.0880173	0.9812	0.494558	0.183143	-0.264277	0.458966	0.318299	0.343312
Sde2	1741.54	-0.202766	0.787573	-0.0296901	0.951663	0.0823711	0.761107	0.255447	0.243571
Lefty2	0.861376	-0.57359		-2.82732		3.09924		0.845509
Pycr2	1497.87	-0.00456317	0.995609	-0.350558	0.162606	-0.249689	0.276734	-0.595684	0.00214181
Lefty1	80.5266	-0.194836	0.93192	-0.985147	0.000325709	1.29553	8.80761e-07	0.505218	0.116494
Tmem63a	2870.91	0.0431261	0.979968	-0.260777	0.115185	0.0781003	0.667845	-0.225802	0.123407
Ephx1	11442.3	-0.0583206	0.973196	-0.0524354	0.867875	0.421093	0.00393335	0.426979	0.00328602
9130409I23Rik	0.898549	1.16214		-0.45273		0.597216		-1.01766
Nvl	942.087	-0.21739	0.806537	-0.181911	0.620579	-0.208169	0.432916	-0.172689	0.513754
Cnih4	804.213	-0.0980301	0.926732	-0.037214	0.915822	-0.268185	0.101537	-0.207369	0.217519
Wdr26	1490.06	0.0241765	0.995171	0.0778753	0.888036	-0.157184	0.641003	-0.103485	0.764557
Cnih3	0.590767	-0.0291741		2.34425		-1.4576		0.915828
Ccdc121	0
Lbr	2182.58	-0.165509	0.688044	-0.13104	0.549722	-0.941157	1.26951e-14	-0.906688	1.0788e-13
Enah	818.239	0.132688	0.949467	-0.114272	0.818994	-0.170139	0.593263	-0.417098	0.114666
Srp9	1101.37	-0.233563	0.795063	-0.0268612	0.963532	-0.0767123	0.814855	0.12999	0.660714
Vmn1r1	0
Degs1	7809.58	-0.133869	0.888245	0.123264	0.676877	0.0480209	0.845008	0.305153	0.0844624
1700047M11Rik	0.154422	1.40483		-0.0668818		0		-1.00134
Fbxo28	1614.71	-0.0782157	0.960068	-0.172778	0.473637	0.412123	0.00980977	0.317561	0.0556847
Trp53bp2	944.475	-0.0577422	0.965265	0.23909	0.126816	0.0693264	0.689415	0.366158	0.00354673
Capn2	14807.8	-0.185699	0.112972	-0.145157	0.134713	-0.430658	1.6557e-09	-0.390116	5.96975e-08
Capn8	0.772844	-0.573593		0.741302		1.70148		3.01637
Ccdc185	0
Susd4	11.2858	0.910436	0.658328	1.2669	0.168272	-0.123266	0.917601	0.233201	0.796899
Tlr5	363.235	0.329794	0.257369	-0.151062	0.563521	0.429553	0.00942127	-0.0513022	0.82049
Disp1	1762.25	0.0484675	0.985219	-0.175886	0.591251	0.177822	0.466482	-0.0465311	0.868425
Brox	2100.56	0.0161019	0.995171	-0.0457135	0.903112	0.224175	0.23912	0.16236	0.407373
Aida	687.909	-0.0538699	0.979968	0.369992	0.0713397	-0.282295	0.14447	0.141567	0.501078
Mia3	4311.6	-0.0497668	0.985219	-0.12175	0.74597	-0.126204	0.62961	-0.198187	0.394611
Taf1a	246.006	0.140091	0.968961	0.114363	0.868423	0.242413	0.556414	0.216685	0.592453
Hhipl2	0.882949	-2.32077		-0.695431		-1.36692		0.258416
1700056E22Rik	5.49241	0.118771	0.995169	1.54185	0.271763	-0.941894	0.476032	0.481186	0.688141
Dusp10	278.646	-0.863459	0.000200601	-0.299981	0.334187	-1.38285	6.84808e-13	-0.819371	6.03303e-05
1700112H15Rik	2.59003	0.324237		-3.04812	0.0458513	2.50144	0.0768087	-0.870919	0.66206
4930488B22Rik	0.0231472	0		-0.0668811		0		0.0152983
Hlx	260.102	-0.179637	0.901959	-0.246838	0.458145	1.40098	1.05408e-11	1.33378	2.73413e-10
2023-03-01	2921.44	0.32603	0.196081	0.325412	0.0646296	0.904968	4.78613e-11	0.90435	4.25739e-11
2023-03-02	2440.91	-0.0367369	0.990886	0.309891	0.298625	0.269609	0.285325	0.616237	0.00401622
Mir1981	0
C130074G19Rik	27.5455	0.460842	0.902555	1.56571	0.000273614	1.84802	0.000577932	2.95289	1.6907e-10
Mark1	6932.7	0.243953	0.680911	2.12159	1.65774e-34	0.50948	0.0102347	2.38712	6.277e-44
Rab3gap2	3227.87	-0.0599093	0.948519	-0.272377	0.0233851	0.0859317	0.527586	-0.126536	0.309817
Snora36b	0
Mir664	0
Iars2	2576.61	-0.0570337	0.974375	-0.0649453	0.833679	-0.271879	0.0911112	-0.279791	0.0768892
Mir194-1	0.307712	-0.556896		-0.0637439		-1.48553		-0.992374
Mir215	1.33933	0.0775572		-2.83864		-1.23615	0.638573	-4.15235
Bpnt1	889.339	-0.173579	0.773154	-0.205034	0.382217	-0.312894	0.0690249	-0.344349	0.0394598
Eprs	8759.62	0.0585086	0.979968	-0.448201	0.0277788	-0.00177553	0.995665	-0.508485	0.00488511
9630028B13Rik	0.586273	-2.57755		-2.99267		-0.402265		0
Gm2061	0.0848133	-0.573596		0		-0.491418		0
Slc30a10	0
5033404E19Rik	0.076826	0		-1.86133		1.43216		0
Mir297c	0
Lyplal1	294.522	0.390701	0.16779	0.0100911	0.9816	0.652227	9.5087e-05	0.271617	0.14499
A730004F24Rik	0.237383	1.40483		0.41034		0		-0.524124
Tgfb2	1643.9	-0.0824344	0.970873	-0.534313	0.0154562	0.0178501	0.954952	-0.434029	0.0379019
Rrp15	464.992	-0.401056	0.282774	-0.332354	0.224225	-0.4348	0.0439621	-0.366098	0.098997
D1Pas1	0.315821	-1.5491		1.31125		-1.46695		1.3934
Spata17	4.59858	0.0840901	0.995171	0.522965	0.795249	-0.152468	0.925421	0.286407	0.834026
1700007P06Rik	0.0654002	-0.573596		0		-0.491418		0
Gpatch2	496.819	0.088589	0.960068	-0.0147783	0.973442	0.306783	0.115548	0.203416	0.322476
Esrrg	0.458012	1.39379		2.46123		0		1.53781
9330162B11Rik	0
Ush2a	0.619779	-0.573585		0.756384		1.31908		2.64905
Kctd3	1336.17	-0.0668559	0.959882	-0.247979	0.139197	-0.123201	0.457432	-0.304324	0.0270841
Kcnk2	360.96	0.349477	0.468603	-0.832393	3.90877e-05	1.54911	2.45468e-16	0.367244	0.107362
Cenpf	684.176	0.044568	0.988762	0.556945	0.0653507	-2.38442	3.2323e-26	-1.87204	3.50255e-17
Ptpn14	1859.51	0.306697	0.96214	-0.334464	0.791691	0.110894	0.910053	-0.530267	0.490389
Smyd2	2120.55	-0.0847793	0.946893	-0.291302	0.117762	-0.134977	0.471685	-0.341499	0.0282392
Prox1	6.71472	-0.13619	0.991519	-1.11291	0.425175	-0.466133	0.692767	-1.44285	0.14828
Rps6kc1	1039.47	-0.137062	0.865188	-0.264615	0.198807	-0.0551797	0.808411	-0.182732	0.319165
Angel2	1421.09	0.13286	0.926471	0.164028	0.640333	-0.0520526	0.863792	-0.0208847	0.94362
Vash2	643.899	-0.233982	0.513305	-0.0190541	0.963166	-0.691373	1.76363e-06	-0.476445	0.0015087
Mfsd7b	325.874	-0.0357632	0.992513	-0.0908739	0.868831	-0.310671	0.299124	-0.365782	0.196239
A230020J21Rik	1.02123	2.08182		-1.31781		0.872531		-2.52709
Spata45	0.581467	1.19115		-0.823097		1.41057		-0.603682
Tatdn3	159.04	-0.13553	0.927702	-0.127617	0.72791	0.481796	0.020037	0.489709	0.0179457
Nsl1	209.71	0.0261256	0.995171	-0.0139597	0.984585	-1.08137	1.56772e-05	-1.12146	4.08919e-06
Batf3	0.562179	2.45834		-3.31887		2.8897		-2.88751
Fam71a	0
Atf3	236.012	-2.90397	0.00463634	-0.578872	0.704664	-0.900676	0.368624	1.42442	0.119857
Nenf	887.405	-0.0203175	0.995171	0.183563	0.66348	0.211708	0.478144	0.415589	0.107926
Tmem206	578.802	0.0330914	0.986712	-0.0820884	0.768281	0.341177	0.022021	0.225997	0.15315
Ppp2r5a	926.237	0.0233466	0.995171	0.182084	0.600001	-0.0354487	0.913039	0.123288	0.645217
Dtl	510.442	-0.424232	0.225573	0.0318635	0.953779	-1.76488	5.39544e-21	-1.30878	4.02429e-12
Ints7	1561.47	-0.162586	0.658921	-0.0504743	0.852335	-0.51417	2.16011e-05	-0.402058	0.00120174
Lpgat1	3969.26	0.103716	0.948519	0.529856	0.00828133	-0.00862535	0.978071	0.417514	0.0304498
Nek2	884.747	0.00422123	0.995185	0.399677	0.0218379	-1.98907	2.45427e-49	-1.59362	3.18388e-34
1700034H15Rik	1.48535	-2.78298		2.09802		-0.887317	0.747182	3.99368	0.0592482
Slc30a1	195.718	0.183167	0.915133	0.140135	0.789207	0.238721	0.468703	0.195689	0.547431
Rd3	0.528472	2.15049		-1.94775		2.72792		-1.37032
Traf5	454.254	-0.155344	0.820097	-0.0345909	0.930278	-0.382005	0.0211193	-0.261252	0.134268
Mir3473c	0.276772	0		-1.64213		2.49789		0.467543
Rcor3	715.724	0.00923137	0.995171	-0.040958	0.894384	0.221314	0.155679	0.171125	0.283381
Gm10516	101.584	0.0658394	0.983185	-0.200553	0.581372	0.614876	0.00794779	0.348483	0.167982
Kcnh1	79.7479	-0.10199	0.986712	0.535181	0.187793	2.63445	7.81964e-15	3.27162	9.62872e-21
Hhat	853.987	0.147464	0.848217	-0.435622	0.0140192	-0.192329	0.311751	-0.775415	2.24837e-07
1700065J18Rik	0.0231472	0		-0.0668811		0		0.0152983
Sertad4	893.657	0.132681	0.953506	-0.200545	0.663623	-1.38924	5.9614e-09	-1.72247	1.63049e-13
Gm15867	17.0804	-0.647309	0.660211	-0.171187	0.918678	-2.63079	1.5308e-05	-2.15467	0.000164708
Syt14	0.371149	1.40244		-2.86633		2.43716		-1.83161
Diexf	73.8786	-0.257851	0.881124	-0.245314	0.665787	-0.390706	0.292931	-0.378168	0.301614
Irf6	1.92041	0.96714		1.86366		-0.642778	0.827793	0.253743	0.916026
A130010J15Rik	273.772	0.215418	0.605646	0.0621129	0.855212	-0.169469	0.384123	-0.322773	0.0476443
Traf3ip3	0.82702	0.416044		2.24869		0.470372		2.30302
Hsd11b1	291.601	0.622127	0.24268	1.8599	3.41946e-11	-0.0992502	0.826182	1.13852	5.9795e-05
G0s2	408.645	0.676276	0.0796033	1.49481	8.35866e-10	0.574119	0.040993	1.39265	5.89487e-09
Lamb3	18.5145	0.938633	0.239216	-0.483154	0.551468	-0.0669133	0.931797	-1.4887	0.000974506
Camk1g	17.5909	0.676428	0.698652	2.00806	0.000410325	-0.285481	0.739234	1.04615	0.0435204
Mir205	0
4930503O07Rik	0
Plxna2	2676.62	0.124998	0.979968	-0.155067	0.851212	0.982176	0.0132935	0.702111	0.0924607
Cd34	9.21149	0.328953	0.952452	-0.501873	0.813292	-2.57256	0.00417396	-3.40338	1.19621e-05
Gm16897	1.56983	0.929102		0.421905		1.60917	0.482376	1.10197	0.585903
A330023F24Rik	3.03935	0.519115		-0.144562	0.96365	1.97175	0.226932	1.30807	0.423244
Mir29b-2	0
Mir29c	0
Cd46	5.13574	0.330394	0.978039	0.269768	0.887733	0.319754	0.811117	0.259128	0.831345
Cr1l	1674.12	-0.000505196	0.999072	-0.0381173	0.912487	0.388682	0.0110285	0.35107	0.0228719
Cr2	1.75463	1.74654		0.64269		1.52856	0.518327	0.424711	0.842721
B020014A21Rik	0.559601	0		0.934755		2.19075		2.7373
H60c	0
Ppp1r14c	1.82315	0.0766844		-0.542366		0.432792	0.857172	-0.186258	0.936844
Iyd	0.407754	2.82835		0.395869		0		-1.96211
Plekhg1	240.931	0.728661	0.42657	1.45657	0.000756108	0.548386	0.274767	1.2763	0.00220108
Mthfd1l	1496.65	-0.159282	0.752224	-0.67904	1.57433e-06	-1.15395	3.67025e-19	-1.67371	2.58907e-39
Akap12	19962.5	0.308819	0.79696	0.526495	0.169985	-0.0103465	0.983527	0.20733	0.582877
Zbtb2	370.496	-0.186429	0.769025	0.0901475	0.791943	-0.120189	0.58881	0.156387	0.443788
Rmnd1	1.10246	0.871812		0.844012		-0.218895	0.950446	-0.246695
Gm5512	7.69767	-0.582848	0.914052	0.389662	0.78918	0.242213	0.83047	1.21472	0.165335
Armt1	446.404	-0.125148	0.895931	0.10705	0.719424	-0.217852	0.239001	0.0143461	0.950678
Ccdc170	52.1318	0.406487	0.727413	0.566387	0.132547	0.974363	0.00359953	1.13426	0.000190079
Esr1	617.027	0.0624589	0.986965	0.805008	0.0131112	0.0167504	0.972653	0.7593	0.0114897
Syne1	334.088	-0.1087	0.979968	-0.106285	0.890404	-0.53705	0.170237	-0.534635	0.164084
Myct1	0
Vip	0.0755939	0		0.410336		0		0.492511
Fbxo5	188.721	-0.234159	0.870844	0.243723	0.653009	-2.23459	8.73905e-17	-1.75671	1.7986e-11
Mtrf1l	230.919	0.0702507	0.970963	0.0834801	0.804668	0.219747	0.268391	0.232977	0.214759
Rgs17	71.9796	-0.426284	0.634986	-1.21925	4.82899e-05	0.762231	0.013214	-0.0307315	0.947672
Oprm1	0.190921	-0.573584		0.410336		-0.491418		0.492501
Ipcef1	0.16203	0		1.54996		0		1.63212
Cnksr3	510.146	-0.122358	0.961066	-0.0791673	0.882712	0.798953	0.000919115	0.842144	0.000432841
Ulbp1	148.336	-0.174804	0.924935	3.0387	3.08645e-24	-3.04921	1.12763e-24	0.164292	0.622821
Lrp11	838.023	0.12893	0.850585	-0.0624153	0.8261	0.508927	0.000159984	0.317581	0.0266395
Pcmt1	2105.93	0.0331903	0.988336	-0.0765363	0.83756	-0.0215427	0.939658	-0.131269	0.55418
A630066F11Rik	39.0022	-0.126224	0.979968	0.604123	0.254274	-0.348529	0.486886	0.381818	0.400393
Nup43	304.416	-0.104109	0.952452	-0.279449	0.343887	-0.745776	0.000143291	-0.921116	1.19258e-06
BC020402	64.8506	-0.0436677	0.992307	0.172971	0.742359	-0.223787	0.528346	-0.00714851	0.987321
Lats1	1425.95	0.11965	0.9812	-0.191969	0.809379	-0.320801	0.515956	-0.63242	0.141289
Katna1	985.703	-0.176311	0.865188	-0.0629793	0.88707	-0.128052	0.635987	-0.0147207	0.961854
Ginm1	3271.72	0.199316	0.861918	0.519072	0.0461977	0.911945	2.28414e-05	1.2317	3.20106e-09
Ppil4	1066.62	0.0397705	0.987936	0.186238	0.566697	0.283045	0.215818	0.429512	0.0385935
Zc3h12d	7.09465	0.180775	0.98808	0.13045	0.954959	0.279832	0.838334	0.229507	0.857325
Mir5104	0
Tab2	617.277	-0.0952133	0.952452	0.293659	0.226024	-0.45311	0.0157579	-0.0642377	0.79916
Ust	199.17	-0.16288	0.932943	-1.36418	6.20472e-09	0.948543	6.83191e-05	-0.25276	0.40741
Sash1	106.977	-0.390393	0.75189	0.203132	0.75349	0.191186	0.679988	0.78471	0.026387
Samd5	32.6372	-0.258416	0.962568	1.07147	0.042925	0.779516	0.162402	2.1094	7.07179e-06
Gm6150	0.326095	0		-3.31887		2.8897		0
Stxbp5	494.633	-0.256432	0.832177	-0.0613362	0.925161	-0.656103	0.0187423	-0.461007	0.117312
Adgb	11.2449	0.734898	0.796782	1.01581	0.207942	0.88338	0.288181	1.16429	0.0785165
Rab32	1507.12	-0.0987811	0.944906	0.608633	0.000362211	-0.538836	0.00120742	0.168578	0.396619
Gm5177	2.16036	-1.42467		-1.68445	0.528482	-0.745613	0.715501	-1.0054	0.661701
Grm1	3.41466	2.17692		1.03891	0.622814	2.38843	0.211357	1.25043	0.399114
4930567K20Rik	0
Shprh	937.315	0.262714	0.658328	0.189986	0.569054	-0.0564795	0.852366	-0.129207	0.618352
Fbxo30	3774.83	-0.473421	0.346103	0.363649	0.314184	-0.752248	0.00339633	0.0848227	0.813863
Epm2a	8.13741	-0.767246	0.862098	0.232241	0.882712	0.650736	0.498744	1.65022	0.0593419
Utrn	3575.36	-0.0167947	0.995171	-0.201303	0.479236	-0.330284	0.0996514	-0.514792	0.00513948
B230208H11Rik	8.08429	0.159781	0.986965	1.66659	0.0600402	-0.449702	0.684701	1.0571	0.165393
Stx11	469.694	0.175856	0.835389	0.388422	0.0818212	-0.0792292	0.76466	0.133337	0.56391
Sf3b5	846.028	-0.0861423	0.965265	-0.196065	0.513852	-0.0789575	0.768633	-0.18888	0.403466
Plagl1	470.607	0.960982	0.0507757	1.19575	0.000841656	1.1766	0.000728128	1.41137	2.27517e-05
Hymai	0.200716	1.40484		0.695515		0		-0.238953
Zc2hc1b	0
Ltv1	1022.14	-0.225049	0.387823	-0.263155	0.0903477	-0.352607	0.00618384	-0.390712	0.00201573
Phactr2	1296.83	0.121914	0.903694	0.615068	0.000151773	0.246963	0.181262	0.740118	1.16751e-06
Fuca2	1948.72	0.0911678	0.936344	0.159956	0.475951	0.696213	3.98275e-07	0.765001	1.66838e-08
Pex3	658.74	0.0556194	0.972537	0.308039	0.0496362	0.280286	0.0558158	0.532706	4.01267e-05
Adat2	39.8149	-0.34015	0.857414	-0.0433009	0.966706	-0.802785	0.0556061	-0.505936	0.252842
Aig1	169.981	0.314859	0.506025	0.772038	8.02275e-05	0.0904588	0.754726	0.547638	0.00442288
Hivep2	246.364	0.00227662	0.999072	0.0894209	0.941877	0.218592	0.75523	0.305736	0.634243
Adgrg6	401.007	0.0170964	0.995171	0.588038	0.135291	0.335739	0.38205	0.90668	0.00396496
Vta1	1604.53	-0.162268	0.888942	0.0361616	0.94239	-0.0284324	0.928685	0.169997	0.491037
1700016L04Rik	0.131275	1.40482		0		0		-1.83399
Gje1	0.0231472	0		-0.0668811		0		0.0152983
Nmbr	0.336121	1.32308		0.601392		1.43216		0.710471
C330004P14Rik	0
Gm20125	10.2626	-0.596039	0.912485	1.13839	0.190057	0.587636	0.532563	2.32207	0.00225258
Cited2	4642.85	-0.11444	0.962568	0.307763	0.366198	-0.185105	0.535857	0.237098	0.395235
Txlnb	23.1492	-0.413039	0.897337	-0.707561	0.30611	0.547728	0.361047	0.253205	0.717947
Heca	707.791	0.111269	0.974375	0.202117	0.706275	0.10676	0.799772	0.197608	0.592575
Abracl	667.716	-0.408597	0.648568	0.196196	0.743208	-1.25836	2.58484e-05	-0.653568	0.0459232
Reps1	1110.11	-0.198234	0.437999	-0.138324	0.43807	-0.15754	0.249207	-0.0976302	0.499274
Ect2l	1.27094	-0.475147		-0.886491		2.05786	0.357305	1.64651
Ccdc28a	108.125	0.262855	0.775315	0.10376	0.823273	0.664259	0.00539738	0.505165	0.0353308
Nhsl1	52.7154	0.416199	0.85125	-1.92801	9.60116e-06	1.50979	0.000486887	-0.834413	0.0914305
Hebp2	926.472	0.0174247	0.995171	0.0483841	0.912487	0.411207	0.0407782	0.442166	0.0241392
Arfgef3	0.778558	2.20034		-1.32379		1.57622		-1.9479
Gm4922	0.153652	0		-2.48525		2.05607		0
4930444F02Rik	0.0231472	0		-0.0668811		0		0.0152983
Perp	133.582	0.475676	0.491563	0.456681	0.190913	1.47186	4.23078e-08	1.45286	2.29788e-08
Tnfaip3	1225.77	0.112451	0.924935	0.370635	0.0661894	-0.804578	4.89602e-07	-0.546394	0.000945
Gm20139	0.882861	0.981931		1.25394		1.23868		1.51069
Olig3	0.209342	0		-0.576399		1.43216		0.467554
Ifngr1	8460.91	0.101081	0.949202	0.807413	5.82719e-06	0.560752	0.00203704	1.26708	2.38095e-14
Il22ra2	0.517902	1.32441		-1.07241		2.9302		0.533389
Il20ra	280.797	-0.298791	0.577971	0.988933	2.81174e-07	-0.04766	0.879021	1.24006	2.36278e-11
Slc35d3	8.31517	-0.127349	0.992513	0.987785	0.538709	-1.41293	0.21741	-0.297799	0.816037
Pex7	908.996	-0.131891	0.901726	0.17121	0.535764	0.0656591	0.792476	0.368759	0.0420274
Map3k5	721.111	-0.0986594	0.945185	0.670981	6.7396e-05	-0.234958	0.232443	0.534682	0.00124787
Map7	66.789	0.511931	0.684158	0.535771	0.131334	2.59801	2.072e-15	2.62185	3.08356e-17
4930405J17Rik	0
Gm6251	1.28769	-2.77503		0.644348		-1.8848	0.393325	1.53457
Mir6413	0
Bclaf1	4465.09	-0.042831	0.979968	-0.0974032	0.696985	-0.115215	0.505719	-0.169787	0.28298
Mtfr2	99.9698	0.160009	0.944906	0.363989	0.431669	-1.36135	1.51106e-06	-1.15737	1.45664e-05
Pde7b	15.8681	0.534637	0.886507	0.693854	0.283943	1.77905	0.00259963	1.93827	0.000226997
Ahi1	403.393	0.368424	0.298251	0.183892	0.535883	0.513295	0.00734522	0.328763	0.102695
Myb	0.655698	0.637459		-2.91618		0.672052		-2.88158
Hbs1l	2372.62	-0.124745	0.948519	-0.190342	0.61949	0.11472	0.711264	0.0491232	0.880118
4930455C13Rik	4.73861	1.04661	0.752636	1.40486	0.427628	-1.31747	0.36295	-0.95922	0.368168
Aldh8a1	0.286155	0.359421		1.36122		-0.491418		0.510382
1700020N01Rik	0.0999732	0		-1.02867		1.43216		0.015289
Gm5420	0
Sgk1	4206.18	-1.61441	7.96522e-05	0.818521	0.0593157	-2.19338	9.78222e-11	0.23955	0.612446
4930444G20Rik	0
E030030I06Rik	24.833	-0.0877647	0.989711	0.67785	0.38651	-1.05732	0.0645088	-0.291705	0.652577
Raet1a	0.330714	0.34152		0		-1.33474		-2.57581
Raet1e	0.807447	2.88971		0.276506		-0.491421		-3.10463
Raet1b	0
Raet1c	0
H60b	0.0962239	0		-1.86133		1.43216		0
C920009B18Rik	0.497611	1.73435		-2.49453		1.10357		-3.12531
Raet1d	2.3568	-0.434226		0.237138	0.965302	-3.36317	0.102934	-2.6918	0.154378
Gm10825	0
Slc2a12	55.8005	-0.243669	0.909031	1.02604	0.00846044	-1.18597	0.000860881	0.0837432	0.859768
Tbpl1	581.273	-0.0325231	0.988357	0.137052	0.659565	-0.244825	0.22694	-0.0752502	0.751133
Mir7663	1.28352	0.891587		-0.18474		-1.6954	0.502418	-2.77173
Tcf21	0
Eya4	522.696	-0.348181	0.801442	-0.119268	0.873052	-0.291841	0.496056	-0.0629285	0.8997
Rps12	279.177	-0.201015	0.949467	0.0654206	0.943556	-0.806608	0.0385305	-0.540173	0.190601
Snora33	0.557143	-1.95504		-1.86134		-1.84757		-1.75386
Snord100	1.48033	0.142856		-0.262229		-1.03312	0.703168	-1.4382	0.540104
Slc18b1	861.384	-0.191479	0.412095	0.204005	0.141162	-0.172026	0.168946	0.223458	0.0542677
Vnn3	2.74593	1.94389		1.49472	0.481383	1.799	0.410745	1.34983	0.396009
Vnn1	229.475	0.112024	0.961066	1.39858	1.17918e-11	-0.0266318	0.942483	1.25992	4.59183e-10
Taar1	0
Taar2	0.0755939	0		0.410336		0		0.492511
Taar3	0
Taar4	0
Taar5	0
Taar6	0
Taar7a	0
Taar7b	0
Taar7d	0
Taar7e	0
Taar7f	0
Taar8a	0
Taar8b	0
Taar8c	0
Taar9	0.0755939	0		0.410336		0		0.492511
Stx7	4002.88	0.101144	0.963448	0.596329	0.0109811	0.0623619	0.846076	0.557547	0.0106089
Moxd1	2.83569	0.780054		2.25865	0.255771	1.56939	0.508806	3.04798	0.0757137
Ctgf	100431	-0.267126	0.696978	-0.0637462	0.895642	-0.145869	0.611379	0.0575104	0.85254
Enpp1	1818.99	-0.568335	0.446805	-0.460012	0.345765	-0.364929	0.376185	-0.256606	0.546469
Enpp3	153.158	-0.339463	0.702607	0.768	0.0249063	-1.87881	7.20936e-12	-0.771345	0.00693392
Med23	866.383	0.151877	0.936344	0.0354574	0.955511	-0.113158	0.742562	-0.229578	0.435491
Mir6905	0.28955	0.443041		0.410245		-0.491418		-0.524215
Arg1	1.58708	3.31398		1.21849		2.91232	0.249143	0.816836	0.717666
Akap7	266.401	-0.0284593	0.994648	0.224545	0.492404	0.522452	0.0179808	0.775456	0.000161808
Epb4.1l2	5471.29	0.0102487	0.995171	-0.395735	0.0281091	0.242061	0.1803	-0.163923	0.38651
Smlr1	0
4930401C15Rik	0
Mir680-3	0
Tmem200a	392.463	-0.505417	0.160498	0.732244	0.00177235	-0.714931	0.00132859	0.522731	0.0229973
Gm9767	0.418581	-2.52047		0.883402		-2.43831		0.965567
Samd3	0.076826	0		-1.86133		1.43216		0
L3mbtl3	150.702	0.0623424	0.984993	0.78929	0.00105684	-0.213267	0.476694	0.513681	0.0308726
Gm8709	0
Arhgap18	279.967	0.324602	0.597057	1.10402	8.85135e-07	-0.281029	0.318954	0.498388	0.0360405
Lama2	189.169	0.755969	0.836229	1.20517	0.284426	-2.04107	0.0144825	-1.59187	0.0613142
4930579H20Rik	0.0848133	-0.573596		0		-0.491418		0
Ptprk	4008.91	-0.0963559	0.929087	0.574709	0.000151932	-1.87399	4.30607e-45	-1.20293	3.61046e-19
Themis	4.03501	0.506342	0.9812	2.12233	0.163149	1.53794	0.410059	3.15393	0.0239234
4930519F09Rik	0.0694415	0		0.695518		0		0.77769
2310057J18Rik	0.0231472	0		-0.0668811		0		0.0152983
Soga3	0.25976	0		-1.17537		2.05607		0.492495
9330159F19Rik	7.91735	1.00819	0.848217	1.19798	0.368784	1.46634	0.232624	1.65613	0.10639
Echdc1	241.794	-0.180254	0.861448	-0.287652	0.310494	0.0761214	0.79362	-0.0312768	0.916561
Rnf146	1184.3	0.0303529	0.985219	0.14428	0.424227	0.228144	0.0825511	0.342071	0.00457291
Rspo3	460.788	0.943931	0.0165402	1.57006	1.8832e-09	2.39612	2.23163e-19	3.02225	1.6678e-32
Cenpw	68.8563	-0.0503932	0.992513	0.209137	0.772777	-0.994272	0.00635988	-0.734742	0.044262
Trmt11	303.085	0.0856097	0.98127	0.148728	0.797429	-0.0431207	0.924232	0.0199977	0.963146
Gm20300	145.271	0.221412	0.966516	0.0309659	0.980638	0.125078	0.866662	-0.0653681	0.927995
Hint3	134.166	-0.121403	0.947868	-0.0194388	0.972275	-0.299664	0.236685	-0.1977	0.448181
Ncoa7	431.418	-0.897483	0.032826	0.988556	0.00284898	-1.1969	8.25702e-05	0.68914	0.035067
Hey2	3.65254	-0.244361		2.50136	0.138597	-1.77347	0.273959	0.972252	0.448731
Hddc2	395.516	-0.261721	0.297153	-0.145182	0.515082	-0.66822	2.54284e-07	-0.551681	2.50726e-05
Tpd52l1	134.095	-0.505654	0.158673	0.191983	0.691763	-2.0871	3.7611e-20	-1.38946	2.37739e-10
Gm3258	0.969345	0.912512		-0.74321		1.02243		-0.633292
Rnf217	781.129	-0.181169	0.86884	0.102847	0.812616	-0.659874	0.0016876	-0.375858	0.0999166
Nkain2	0.281488	-0.422805		0		-1.35704		-1.83378
Trdn	0.0999732	0		-1.02867		1.43216		0.015289
D830005E20Rik	0
Clvs2	1.97899	0.895446		0.820604		0.867986	0.740649	0.793144	0.724133
Gm4794	0
Sult3a1	0.163048	0		-1.86133		1.43216		0
Rsph4a	1.79681	-1.90921		1.24731		-1.08129	0.65077	2.07523	0.354533
Zufsp	329.937	0.156923	0.902555	0.30722	0.273093	0.316424	0.177452	0.466721	0.0273741
A830082N09Rik	9.84102	0.350119	0.974203	-0.556336	0.764707	-0.455099	0.722555	-1.36155	0.183007
Rwdd1	697.749	-0.239515	0.680152	0.132866	0.707236	-0.458527	0.0211193	-0.0861449	0.740381
Trappc3l	0.209713	-1.54973		0.385388		-1.46758		0.467544
Fam26d	2.93277	0.591755		-1.06454	0.723334	-0.0237602	0.992349	-1.68006	0.359032
Fam26e	1878.64	0.111418	0.857794	0.403943	0.00149484	0.367119	0.00294522	0.659644	6.60923e-09
Fam26f	19.3083	-0.190222	0.979968	1.55931	0.00281016	0.17591	0.826677	1.92545	0.000101235
Dse	8628.59	-0.051887	0.964712	0.184943	0.212861	0.0217758	0.901076	0.258605	0.0260429
Tspyl1	4215.22	-0.185456	0.423045	0.100831	0.571032	-0.0460628	0.763015	0.240224	0.0329865
Tspyl4	277.936	0.12169	0.936344	-0.628791	0.00256769	0.11487	0.667977	-0.635612	0.00110123
Nt5dc1	287.684	-0.216905	0.901001	-0.0187559	0.980255	-0.153546	0.69277	0.0446026	0.914572
Col10a1	725.137	0.160169	0.881124	1.275	8.87363e-13	-0.279747	0.211004	0.835087	3.74324e-06
Frk	1099.94	-0.0617088	0.982248	0.989944	1.58209e-06	-0.077925	0.801132	0.973727	1.18888e-06
Hs3st5	0.181037	-0.573587		-1.86133		0.470369		0
Hdac2	5048.38	0.0331143	0.98127	-0.00924054	0.974	-0.171966	0.172986	-0.21432	0.0718799
Marcks	8307.13	0.0499504	0.992513	0.506298	0.314265	0.137376	0.788832	0.593724	0.129796
4930591E09Rik	0
Rfpl4b	0.163419	-1.54975		0		-1.46758		0
Lama4	6228.15	-0.106654	0.924388	-0.349002	0.0615498	0.302064	0.0779919	0.0597155	0.786734
Fam229b	70.4802	0.0360002	0.995171	0.466157	0.326261	-0.0263621	0.960951	0.403795	0.29294
Tube1	119.157	-0.0342033	0.995169	0.0371502	0.961261	-0.896184	0.00148998	-0.824831	0.0028509
Wisp3	1.81147	0.240173		1.32144		-2.48237	0.259725	-1.4011	0.445673
Fyn	1721.03	-0.163909	0.735949	-0.244066	0.197994	-1.05153	5.64138e-16	-1.13169	1.86652e-18
Traf3ip2	793.924	-0.422141	0.040565	0.00970233	0.980634	-0.0359655	0.874723	0.395878	0.00960995
E130307A14Rik	68.9428	0.145862	0.951798	0.220772	0.622571	0.262312	0.438978	0.337222	0.262889
Rev3l	730.998	0.158249	0.960068	-0.129835	0.848115	-0.132508	0.767583	-0.420592	0.243888
AA474331	36.0101	-0.253422	0.917244	-0.0152591	0.986756	0.238253	0.610687	0.476416	0.240398
2010001E11Rik	0.304805	0		2.36183		0		2.44399
G630090E17Rik	35.0399	0.301068	0.917328	0.250447	0.739464	0.875587	0.0524741	0.824966	0.0573249
BC021785	2.69195	0.6507		-0.541104	0.86621	-0.053037	0.982978	-1.24484	0.469627
AI317395	2.23182	0.653586		0.215333	0.948266	1.8946	0.320033	1.45635	0.41341
Slc16a10	2.61436	-0.0427419		0.812563	0.75134	-0.5843	0.761626	0.271005	0.881031
Rpf2	580.299	-0.186153	0.862745	-0.148134	0.706177	-0.43031	0.0581937	-0.392291	0.0853149
Gtf3c6	490.433	-0.342556	0.134698	-0.152368	0.517088	-0.357286	0.0189209	-0.167099	0.334176
Amd1	0
Amd2	0
Cdk19	504.772	-0.015026	0.995185	0.525772	0.214015	-0.408659	0.276982	0.132138	0.762823
Slc22a16	0.321583	-0.573581		-2.86988		1.47892		0
Ddo	1.4399	-2.88586		0.0235378		0.249787	0.943244	3.15918	0.253841
Mettl24	23.8901	0.0755842	0.991441	-0.221212	0.826074	-0.505745	0.382857	-0.802541	0.112474
Cdc40	1035.52	-0.117558	0.935442	0.280866	0.276926	-0.136462	0.576885	0.261962	0.214979
Wasf1	115.886	-0.354727	0.499152	0.286126	0.431726	-0.998732	1.00052e-05	-0.357879	0.158059
Gpr6	0
Fig4	1790.74	-0.00515382	0.995185	0.0192601	0.952976	0.0263029	0.892937	0.0507168	0.771145
Zbtb24	714.003	0.0862735	0.951582	0.188541	0.431257	0.301835	0.0827582	0.404103	0.0127504
Mical1	1817.03	0.0789692	0.965265	0.199654	0.454218	-0.282728	0.147675	-0.162043	0.439159
Smpd2	969.957	0.00820804	0.995185	0.120844	0.768412	0.221079	0.386929	0.333715	0.14907
Ppil6	0.838845	-2.14548		3.34758		-2.0633		3.42976
Cd164	8746.2	-0.00787413	0.995185	0.0918151	0.862741	0.100631	0.771775	0.20032	0.506139
Ccdc162	1.92801	-0.388569		-0.447418		2.81074	0.216981	2.75189	0.235245
5730435O14Rik	0
Cep57l1	212.168	-0.0329362	0.991519	0.0461116	0.926799	-0.428368	0.050766	-0.34932	0.113281
Sesn1	818.007	0.104618	0.932943	0.421692	0.0186931	0.369131	0.031035	0.686204	8.143e-06
Armc2	2.691	-0.0773172		1.6318	0.522871	-0.273418	0.917601	1.4357	0.448848
Foxo3	49.4263	-0.320269	0.863266	-0.00552717	0.994304	-0.0220593	0.969454	0.292683	0.509744
Lace1	182.488	-0.277647	0.704604	0.12317	0.780074	0.175339	0.539966	0.576155	0.0118065
Snx3	4400.62	-0.0918851	0.944906	-0.0546825	0.8738	-0.233872	0.188991	-0.196669	0.274378
Nr2e1	0.0231472	0		-0.0668811		0		0.0152983
Ostm1	2127.34	0.0195956	0.995171	0.177596	0.682268	0.335804	0.225503	0.493804	0.0516716
Sec63	4204.72	-0.0935985	0.954889	-0.0977885	0.787594	-0.0763955	0.76466	-0.0805854	0.742711
Scml4	6.36022	0.764056	0.859547	0.893928	0.566273	-0.674811	0.598167	-0.54494	0.607336
Sobp	20.4711	0.0263438	0.995185	1.58692	0.0266056	-1.49107	0.0255044	0.0695037	0.932441
9030612E09Rik	3.96474	0.436455	0.970863	1.26376	0.565272	-1.80168	0.243571	-0.974372	0.44274
Pdss2	180.116	-0.0164811	0.995171	0.0227696	0.963688	-0.209629	0.366531	-0.170379	0.454
Bend3	255.526	0.0670506	0.992513	-0.239551	0.806187	-0.749011	0.16432	-1.05561	0.0337592
1700021F05Rik	416.693	-0.150545	0.948169	0.0505225	0.93871	0.00273072	0.995459	0.203798	0.539489
Cd24a	614.683	-0.183924	0.927702	0.143956	0.808214	-2.13572	1.90387e-16	-1.80784	3.28007e-12
F830002L21Rik	0
1700027J07Rik	0
4933404K13Rik	0.284936	0		0.198757		1.43216		1.2427
Qrsl1	245.283	0.0167003	0.995171	-0.359309	0.144055	0.0693409	0.806019	-0.306668	0.154827
Rtn4ip1	406.663	0.0212374	0.995171	-0.120314	0.784527	0.229026	0.394767	0.0874742	0.772914
Aim1	54.9065	-0.98106	0.0186636	0.294499	0.672069	-2.30607	6.57717e-12	-1.03051	0.0027234
Speer5-ps1	0.0817095	-0.573596		0		-0.491418		0
Atg5	1157.87	-0.157261	0.766594	0.102372	0.694115	-0.186704	0.264403	0.0729289	0.700881
Mir1929	0.0962239	0		-1.86133		1.43216		0
Prdm1	40.9879	2.23291	0.0031426	0.972556	0.0101663	3.73035	5.3046e-12	2.47	2.03084e-11
Prep	3536.38	-0.147265	0.645527	-0.30375	0.0150584	-0.904849	3.78509e-19	-1.06133	4.34499e-26
Popdc3	9.14542	-0.814533	0.708866	-2.27681	0.03987	-1.54463	0.0458084	-3.00691	0.00087357
Bves	55.943	0.146964	0.979968	-0.885617	0.197957	-2.09549	3.6186e-06	-3.12807	1.07071e-12
Lin28b	0
Hace1	822.592	-0.0316019	0.992513	-0.0400923	0.937334	-0.188781	0.465204	-0.197271	0.427032
D030045P18Rik	0.217965	1.32113		1.31299		0		0.462225
Snord14d	0
Snord14c	0
C130030K03Rik	0
Grik2	0.479747	0		-3.9131		3.48393		0
Ascc3	2214.83	-0.145824	0.945039	-0.201932	0.644661	-0.583533	0.0250118	-0.639641	0.0119048
Sim1	0
Lilr4b	0
Lilrb4a	0
Fam162b	0
Gprc6a	0.0694415	0		0.695518		0		0.77769
Rfx6	0.0962239	0		-1.86133		1.43216		0
4933411G06Rik	0
Vgll2	0
Ros1	0.229246	0		-1.17537		2.05607		0.492496
Dcbld1	594.124	-0.0593403	0.978993	0.023138	0.957788	-0.188464	0.34672	-0.105985	0.618352
Gopc	1774.99	-0.130124	0.934745	0.103734	0.80598	-0.380485	0.0921447	-0.146628	0.573773
Nepn	2.0207	-0.137311		3.67652	0.108105	-3.52822	0.0848354	0.285612	0.891244
Nus1	1497.46	-0.209906	0.890049	0.127395	0.81255	-0.624583	0.0217313	-0.287282	0.352061
Zfa-ps	3.58326	-0.0587988		-0.160244	0.959036	-0.991243	0.481599	-1.09269	0.389122
Slc35f1	1.64767	1.0182		-1.99862		1.76515	0.359086	-1.25168	0.534763
Cep85l	128.643	-0.126472	0.959053	-0.258644	0.513852	-0.0855283	0.81389	-0.217701	0.474937
Gm19395	0.106108	0		0.410336		0		0.492511
Pln	8.47242	-0.0353138	0.995185	0.24251	0.898926	-0.644045	0.550408	-0.366222	0.73687
Gm20597	3.19832	0.161352		-0.658625	0.810902	-1.09305	0.482101	-1.91303	0.155678
Mcm9	271.327	-0.297528	0.532575	0.195246	0.553633	-0.812511	2.52453e-05	-0.319737	0.143543
Asf1a	535.584	-0.129253	0.954889	0.125014	0.805779	-0.221772	0.478747	0.0324956	0.929346
Fam184a	0.586389	-0.373892		2.76832		-1.23072		1.91149
Man1a	1229.21	-0.0218137	0.995169	0.801334	1.37234e-06	0.180523	0.392441	1.00367	2.25842e-10
Gm16998	1.68115	0.574742		2.5155		-1.73883	0.481285	0.201933	0.926034
Tbc1d32	652.976	0.122245	0.91971	0.354579	0.104745	-0.00900806	0.976059	0.223326	0.274723
Msl3l2	476.319	0.0295728	0.991439	0.135033	0.665828	-0.124537	0.588921	-0.0190767	0.940539
Gja1	21234.2	0.238408	0.662038	-0.175056	0.56155	1.12311	3.45144e-11	0.709642	6.30319e-05
4930467K11Rik	0.217982	1.32113		-0.551448		1.43216		-0.440426
Hsf2	29.9122	-0.0383071	0.995171	0.543769	0.401293	-0.514984	0.331866	0.0670922	0.913206
Serinc1	14406.8	0.0102372	0.995171	0.142503	0.4965	0.255442	0.0773497	0.387707	0.00370037
Pkib	0.313007	1.39858		-0.0735823		1.43216		-0.0399979
Fabp7	31.3889	-1.05711	0.0326947	1.04459	0.0982383	-3.04523	1.49147e-11	-0.943534	0.0230389
Smpdl3a	2516.81	0.297673	0.355556	0.727724	3.27974e-06	0.934696	4.14687e-10	1.36475	5.86382e-21
Dux	0
Gm4981	0
Gcc2	550.208	0.199092	0.89123	0.550464	0.0615258	-0.201476	0.527133	0.149896	0.64249
Lims1	5856.37	-0.00718176	0.995185	-0.0161814	0.971532	-0.0680807	0.784781	-0.0770803	0.744385
Ranbp2	4298.13	0.103447	0.985114	-0.177711	0.82683	-0.433638	0.360885	-0.714797	0.0919115
Ccdc138	79.3858	-0.396773	0.638231	0.509993	0.194049	-0.554719	0.0927792	0.352046	0.306003
Edar	7.00339	-0.396748	0.961726	0.717809	0.60742	-0.677005	0.524745	0.437552	0.676848
BB019430	0.0925887	0		0.933166		0		1.01534
Sh3rf3	104.714	0.458765	0.830269	0.254261	0.789083	0.527141	0.360435	0.322637	0.589425
2023-09-10	888.79	0.0834554	0.970385	0.306052	0.250044	-0.223175	0.345809	-0.00057795	0.998834
Sowahc	205.68	-0.0138822	0.995185	0.187116	0.778541	-0.281371	0.504743	-0.0803733	0.865449
P4ha1	12804.1	0.0743015	0.966504	-0.327144	0.105997	-0.0047041	0.986598	-0.40615	0.0163101
Pla2g12b	0.150213	-1.43917		0		-1.357		0
Oit3	9.40283	0.163442	0.98808	0.282012	0.884212	-0.600198	0.601423	-0.481628	0.659142
Mcu	1316.53	-0.25516	0.590018	-0.285332	0.240557	-0.337195	0.0850302	-0.367367	0.0544119
Micu1	3106.66	-0.187084	0.715998	-0.404832	0.0205008	-0.114235	0.573993	-0.331983	0.0435137
Dnajb12	538.905	0.0501556	0.979968	-0.200412	0.359821	0.141553	0.454808	-0.109014	0.566582
Ddit4	219.56	0.687798	0.355556	0.0749045	0.93539	0.171303	0.747872	-0.441591	0.311453
Anapc16	728.128	-0.0263059	0.988715	0.0218917	0.951663	0.128264	0.471604	0.176462	0.280767
Ascc1	510.999	0.0321923	0.989711	0.077332	0.840425	0.159645	0.486623	0.204785	0.3354
Spock2	8.98948	0.315956	0.978993	0.570967	0.70956	0.525872	0.658701	0.780883	0.439352
Mir6906	0
Chst3	13.2287	-0.168748	0.985219	-2.31334	0.0279315	-1.43558	0.0733062	-3.58017	2.20955e-05
Psap	16694.5	-0.190055	0.979968	-0.0359181	0.980638	-0.0493028	0.956111	0.104834	0.899847
Cdh23	10.8805	1.01683	0.598112	-0.749649	0.4289	1.71006	0.0181835	-0.0564229	0.953554
4632428N05Rik	495.361	0.19666	0.861567	0.811245	0.000251645	0.200738	0.469975	0.815323	0.000111817
Gm17455	0.482404	1.3944		1.26285		1.43216		1.30062
Slc29a3	2279.59	0.195944	0.783651	0.0996906	0.786472	0.49269	0.00844169	0.396437	0.0393542
Unc5b	1931.6	0.159963	0.914052	-0.394253	0.179698	0.246804	0.368624	-0.307413	0.232501
Mir6408	0
Pldi	0
Mir466j	0.0231472	0		-0.0668811		0		0.0152983
Gm20611	0.175567	0		-0.0610699		1.43216		0.982878
Pcbd1	139.391	0.289971	0.791016	1.32413	1.57564e-06	-0.623943	0.0422144	0.410217	0.175441
Sgpl1	11623.8	0.0232577	0.987936	0.318744	0.0126295	-0.07366	0.637357	0.221827	0.0754412
Tbata	1.30233	-1.07434		0.782708		0.59847	0.843235	2.45552
Adamts14	382.887	0.089506	0.979968	-0.012468	0.985927	-0.847003	0.00112916	-0.948977	0.000169531
Prf1	0.0231472	0		-0.0668811		0		0.0152983
Pald1	253.122	0.351655	0.446805	-0.858972	1.08124e-05	1.33666	7.55272e-13	0.12603	0.636287
Nodal	0.237233	1.86894		0.410343		0		-0.988231
Eif4ebp2	413.789	-0.388798	0.875405	-0.414531	0.593928	-0.525396	0.343117	-0.551129	0.305165
Lrrc20	393.361	0.178361	0.818797	-0.177551	0.545514	0.00683754	0.982239	-0.349075	0.0702841
Npffr1	1.05265	3.90669		-1.17779		2.98291	0.363982	-2.10157
Ppa1	1644.12	-0.252524	0.517937	-0.43809	0.0177915	-1.06824	1.34141e-12	-1.25381	4.3882e-17
1700022H01Rik	0.265152	-0.396474		0		-1.33095		-1.83401
Sar1a	11846.2	-0.068259	0.968961	-0.274169	0.175605	0.0312296	0.897934	-0.174681	0.342562
Tysnd1	1634.94	0.107872	0.974048	-0.369185	0.344516	0.403603	0.19473	-0.073454	0.850254
Aifm2	956.982	0.126573	0.901001	-0.137566	0.620401	0.626087	7.29174e-05	0.361947	0.0336498
H2afy2	822.883	-0.316852	0.290754	0.197454	0.425175	-0.837383	4.17321e-08	-0.323077	0.0613938
Mir5108	0
Col13a1	29.9704	0	1	-9.89895	3.66918e-14	9.46977	2.65288e-13	0	1
2010107G23Rik	20.7955	-0.0198375	0.995185	-2.73915	7.013e-10	3.459	8.10398e-12	0.739694	0.315423
Neurog3	0
Tspan15	13.3328	0.587877	0.857687	-0.23018	0.882562	-0.336969	0.727474	-1.15503	0.108925
Mir7662	0.076826	0		-1.86133		1.43216		0
Tacr2	1.55176	3.16961		-0.298255		3.95554	0.0642854	0.487677	0.834045
Hk1	7520.09	-0.208798	0.424276	-0.309114	0.0244861	-0.297342	0.0183914	-0.397658	0.000913149
Hk1os	7.91658	-1.0045	0.791016	-0.143441	0.940639	0.855271	0.395357	1.71633	0.0849236
Hkdc1	0.252393	0		-0.684988		2.05607		0.982872
Supv3l1	583.694	-0.103214	0.914052	-0.284336	0.117841	0.000970391	0.997437	-0.180151	0.28875
4930507D05Rik	10.014	-0.0255916	0.995185	0.362738	0.800087	-0.505689	0.586004	-0.11736	0.90506
Vps26a	2520.78	-0.133607	0.966697	0.230862	0.665326	-0.0176033	0.97107	0.346866	0.322153
Srgn	7.63094	0.120046	0.992513	1.06242	0.347978	0.141481	0.915327	1.08385	0.221492
Kif1bp	2236.83	-0.00921155	0.995171	0.0988554	0.752013	0.352149	0.0402246	0.460216	0.00469195
Ddx21	1106.34	-0.278434	0.580209	-0.52071	0.0164706	-0.625337	0.00114972	-0.867613	2.59823e-06
Ddx50	2554.72	-0.115036	0.688044	-0.106679	0.446053	0.132548	0.210199	0.140906	0.170082
Stox1	2.63876	1.07998		-2.61526	0.127174	1.66529	0.273825	-2.02995	0.200187
Mir7215	0
Ccar1	2829.88	-0.0220934	0.992513	-0.00378571	0.991413	-0.175851	0.336035	-0.157544	0.383778
Snord98	0.452907	1.39605		-1.71974		2.55123		-0.564552
Tet1	170.923	0.276828	0.695201	0.441082	0.102006	0.15977	0.589747	0.324024	0.184555
Slc25a16	890.664	0.0236371	0.992513	-0.1256	0.680009	0.237156	0.223504	0.087919	0.694627
Dna2	60.5007	-0.33707	0.850585	-0.34985	0.635027	-1.76539	3.15699e-06	-1.77817	1.69884e-06
Rufy2	660.705	0.151233	0.816317	-0.0530641	0.871673	0.298399	0.0674897	0.0941021	0.62804
Hnrnph3	99.5819	0.0170234	0.995171	0.363987	0.309966	-0.470409	0.0928498	-0.123446	0.705819
Pbld2	18.4443	0.127114	0.985262	0.28057	0.754983	0.597427	0.316151	0.750883	0.161395
Pbld1	0.0962239	0		-1.86133		1.43216		0
Atoh7	0
Mypn	1.44344	0		0.714858		3.6863	0.181277	4.01296	0.119335
Herc4	1432.74	-0.0844651	0.93192	0.287032	0.0675163	-0.428648	0.00104402	-0.057151	0.749702
Sirt1	452.834	-0.0367519	0.989473	0.22839	0.47236	-0.171498	0.511692	0.0936443	0.736029
Dnajc12	145.611	-0.422857	0.466127	-0.029439	0.963464	0.41344	0.136379	0.806857	0.00127191
Ctnna3	2.63878	-2.52731		0.0478387	0.989836	1.85003	0.349251	4.42518	0.0283076
Lrrtm3	0.316452	1.40485		1.73322		0		0.798738
1700023F02Rik	0.0462943	0		0.385388		0		0.467563
4930407I19Rik	0
Gm31763	1.74978	0.132176		-0.144269		-0.47714	0.843989	-0.753585	0.719253
Reep3	4478.77	-0.0870325	0.966681	-0.155247	0.648615	0.118438	0.65077	0.0502242	0.856642
Jmjd1c	798.365	0.205988	0.790747	-0.0332242	0.945653	0.328293	0.131613	0.0890814	0.736742
Nrbf2	790.324	-0.137584	0.878305	-0.150446	0.570846	0.566143	0.000358155	0.553281	0.00050995
Egr2	900.577	-2.20065	0.00936901	0.230261	0.876404	-0.471464	0.590992	1.95944	0.00354633
Ado	1529.47	0.125261	0.929475	-0.236997	0.410832	0.108719	0.680832	-0.253539	0.251194
Zfp365	1845.71	0.000905117	0.999016	-0.294166	0.218573	0.420382	0.0254869	0.12531	0.583663
Rtkn2	246.571	-0.281774	0.727413	-0.401977	0.249898	-1.43953	3.90292e-10	-1.55974	7.49213e-12
Arid5b	1837.06	-0.222945	0.329426	0.543294	2.43788e-06	-0.513798	5.56435e-06	0.25244	0.0412936
4930545H06Rik	0
1700040L02Rik	0.487414	-1.02222		-0.53602		-0.916028		-0.429823
Tmem26	171.731	-0.379113	0.680152	0.887354	0.0359929	-3.48343	4.16368e-28	-2.21697	1.98354e-14
Rhobtb1	555.772	0.0534655	0.974375	0.348438	0.0255906	-0.25864	0.0886852	0.0363326	0.851432
Cdk1	1648.86	-0.187572	0.703127	0.36551	0.0467946	-1.67243	4.55131e-33	-1.11935	1.70111e-15
Ank3	791.841	-0.261712	0.822956	0.0631041	0.920697	0.217784	0.52043	0.5426	0.0552973
Ccdc6	1004.42	-0.122161	0.914052	-0.121115	0.709108	-0.673134	6.63679e-05	-0.672087	5.98142e-05
Mrln	0.283512	-0.573584		0.202465		0.470371		1.24642
Slc16a9	70.9822	0.999915	0.0127013	1.46486	7.26338e-09	1.023	0.000986278	1.48794	1.4665e-09
Fam13c	877.724	0.0532674	0.979968	0.214846	0.328723	0.431186	0.00634374	0.592764	7.29535e-05
Phyhipl	5.32184	-1.42765	0.700883	2.01964	0.116311	-0.834858	0.550139	2.61243	0.0239265
D630013N20Rik	0.0462943	0		0.385388		0		0.467563
Bicc1	8481.23	0.161116	0.673266	0.293415	0.045083	1.02564	2.38529e-19	1.15794	1.95089e-24
C730027H18Rik	0.334718	1.32142		-0.556934		1.43216		-0.446201
1700113B09Rik	0
Tfam	589.74	-0.124289	0.897337	0.149492	0.571256	-0.365735	0.0291024	-0.0919544	0.659769
Ube2d1	690.142	-0.0220345	0.992513	0.242699	0.213944	-0.241453	0.144941	0.02328	0.913804
Cisd1	830.101	-0.177065	0.864689	-0.0963241	0.816107	-0.117671	0.668199	-0.0369294	0.901269
Ipmk	1299.08	-0.122044	0.901001	0.434132	0.0130449	-0.349331	0.0379412	0.206845	0.254724
1700049L16Rik	0
Zwint	6281.43	-0.358482	0.408548	0.217385	0.502774	-0.252826	0.299551	0.323041	0.15739
A330049N07Rik	0.0962239	0		-1.86133		1.43216		0
Pcdh15	3.57017	-3.64969		-2.77225	0.0670363	1.84538	0.183337	2.72283	0.185794
Rsph14	0.337994	2.63955		0.402357		0		-1.76682
Gnaz	17.8901	0.165414	0.979191	-0.990276	0.120333	-0.205552	0.763878	-1.36124	0.00649183
Rab36	160.035	0.349551	0.581263	0.069136	0.89776	0.399143	0.143426	0.118728	0.709108
Bcr	165.035	-0.187045	0.914722	0.138408	0.809379	-1.00134	0.000203402	-0.675886	0.0152338
Specc1l	4517.05	0.141212	0.869931	0.00281676	0.99385	0.0773976	0.736696	-0.0609974	0.79042
Adora2a	11.9778	-0.570666	0.838609	-1.0953	0.195594	-0.418294	0.596206	-0.942933	0.197182
Gm5779	2.27084	-0.561364		0.165609	0.965916	1.38444	0.509738	2.11141	0.310777
Upb1	0.314235	0		0.403136		1.43216		1.44708
4933407G14Rik	0.0848133	-0.573596		0		-0.491418		0
Gucd1	982.421	0.211308	0.488205	-0.0712872	0.789207	0.0746106	0.681406	-0.207985	0.154282
Snrpd3	612.204	-0.455636	0.459181	-0.279836	0.530663	-0.812828	0.00350419	-0.637027	0.0270715
Lrrc75b	99.675	0.422409	0.532117	-0.984012	0.00161278	-0.268056	0.454808	-1.67448	4.1484e-10
Ggt1	2.42929	-0.325962		-0.160879	0.964215	0.670889	0.739953	0.835971	0.669824
Ggt5	2217.16	0.339901	0.463346	0.649057	0.00226197	1.90953	2.29967e-25	2.21868	4.23864e-34
Susd2	2712.68	1.51177	6.47822e-14	-0.103509	0.803413	2.53962	8.54386e-44	0.924348	1.78218e-06
Cabin1	2498.11	-0.0348834	0.992513	0.0643559	0.902059	-0.189862	0.512048	-0.0906226	0.773962
Ddt	255.866	-0.275576	0.722996	0.251028	0.481383	-0.0397588	0.913039	0.486845	0.0447423
Gstt3	996.672	0.00869936	0.995171	0.258098	0.0784295	0.851284	9.91634e-14	1.10068	1.34844e-22
Gstt1	694.017	0.286242	0.485746	0.87142	7.44374e-08	1.08975	1.22141e-11	1.67493	2.17612e-27
Gstt4	0.0885474	-0.573588		-0.0668811		-0.491418		0.015289
Gstt2	129.397	0.221035	0.901001	-0.459045	0.181763	1.35573	1.55851e-07	0.675653	0.0173335
Mif	3496.7	-0.0608863	0.98808	-0.377118	0.44173	-0.436911	0.243752	-0.753144	0.0239215
Derl3	38.7476	0.770993	0.400445	1.41282	0.000846875	0.480241	0.37988	1.12206	0.00522508
Smarcb1	3031.97	-0.183348	0.598391	-0.146697	0.469346	-0.223494	0.124258	-0.186843	0.206788
Mmp11	3666.04	0.382507	0.157947	1.55411	6.67682e-25	0.532856	0.00139527	1.70446	3.32145e-30
Chchd10	35.8251	1.04176	0.332672	0.519403	0.531042	1.17063	0.0463721	0.648273	0.279784
Gm867	0.119371	0		-1.02867		1.43216		0.015289
Vpreb3	4.01806	0.51741	0.95678	0.83913	0.596919	0.27121	0.862873	0.59293	0.608901
Gm5134	0.998437	0.756136		0.91228		0.316613		0.472757
Mir6409	0
Zfp280b	965.722	0.061943	0.952883	0.0228978	0.938176	-0.293991	0.0175604	-0.333036	0.00508778
Slc5a4b	0.465379	1.3943		2.46477		0		1.54084
Slc5a4a	0.182934	0		-0.551451		1.43216		0.492501
Prmt2	3106.65	0.0470051	0.985219	-0.0760088	0.851726	0.270002	0.216269	0.146988	0.532951
Mir678	0
S100b	247.095	0.730423	0.00684447	-0.931454	2.22264e-06	1.73843	5.68674e-20	0.0765487	0.793414
Dip2a	1786.76	0.222777	0.979968	-0.0711583	0.96669	-0.327541	0.719623	-0.621476	0.432534
Pcnt	680.517	-0.00592534	0.995185	-0.0123549	0.980638	-0.642179	0.000649659	-0.648609	0.000480571
1700094J05Rik	0
2610028H24Rik	0.292602	-0.505661		-1.86133		-0.39629		-1.75196
Ybey	143.491	-0.037116	0.98808	0.0910136	0.816073	0.0893376	0.744792	0.217467	0.332096
Mcm3ap	2393.47	0.0744095	0.984993	-0.0188641	0.979867	-0.205204	0.573851	-0.298478	0.368222
Lss	1347.05	-0.0316274	0.989999	-0.536492	0.00633706	-0.430278	0.0229444	-0.935142	3.60844e-08
4930483K19Rik	0.509811	2.64663		0.380122		1.43216		-0.834348
Spatc1l	0.0231472	0		-0.0668811		0		0.0152983
Ftcd	0.856629	0		-0.372802		3.54113		2.78014
Col6a2	19462.5	-0.282267	0.87192	-0.160085	0.813292	0.048906	0.925421	0.171088	0.697221
Col6a1	42265	-0.247818	0.677221	-0.0699683	0.869987	0.126755	0.628893	0.304605	0.162872
Pcbp3	308.649	-0.0822801	0.965215	0.128701	0.701389	-0.472621	0.0113155	-0.26164	0.194005
Gm10787	0
Slc19a1	1867.76	-0.141195	0.898836	-0.416006	0.0474813	0.303297	0.130504	0.0284859	0.914572
Col18a1	3002.76	0.461685	0.933903	0.0507126	0.978979	1.01423	0.229012	0.603263	0.501176
Gm10941	12.1833	0.231177	0.9774	0.389324	0.734308	0.18719	0.843318	0.345337	0.661495
Pofut2	6159.29	0.0165457	0.995169	-0.0574557	0.836494	0.210846	0.158089	0.136844	0.38481
Adarb1	1194.66	0.464137	0.542349	0.538072	0.178765	0.356861	0.336082	0.430797	0.216615
Gm17769	17.5	0.609195	0.690887	0.0238597	0.985433	0.224756	0.75523	-0.36058	0.538564
Fam207a	1035.47	0.00501989	0.995185	-0.0172628	0.960358	0.0959697	0.574554	0.0736871	0.66972
Itgb2	4.69854	-0.236614	0.992513	0.721559	0.632539	2.84348	0.0347637	3.80165	0.00756035
Pttg1ip	10747.3	0.0949639	0.932785	0.047821	0.884039	0.450321	0.00226645	0.403178	0.00691348
Sumo3	4279.57	-0.0117644	0.995171	0.101011	0.737937	-0.056507	0.806306	0.0562689	0.80007
Ube2g2	2703.84	0.0658676	0.975367	-0.416148	0.0392408	0.215434	0.298764	-0.266581	0.172804
Mir1930	0
Tspear	0.0655623	1.32112		0		0		-1.75029
Gm19402	0
Gm10272	0
Gm10024	0
Gm10142	0
Krtap12-1	0
Gm10100	0
Gm3238	0
Gm19668	0
Gm2696	0
Krtap10-4	0
Krtap10-10	0
Gm10318	0
Gm3285	0
1700009J07Rik	0
Lrrc3	70.1892	0.49085	0.720705	0.00988115	0.991282	1.66295	1.09318e-05	1.18198	0.00217576
Trpm2	2.0281	0.312988		0.597031	0.858453	0.812927	0.732092	1.09697	0.592747
1810043G02Rik	562.381	0.0306423	0.991519	-0.11129	0.758013	0.436238	0.0256343	0.294305	0.156057
Pfkl	25917.3	0.0351109	0.98808	-0.158008	0.621198	-0.331461	0.105541	-0.52458	0.00510318
Aire	0.314662	-1.59669		1.36424		-1.51454		1.44639
Dnmt3l	4.67892	-0.422355	0.966697	0.248925	0.92145	-1.17327	0.344367	-0.501989	0.700345
Icosl	6.27612	-0.875777	0.864955	1.24121	0.433951	-1.37317	0.264377	0.743809	0.550679
D10Jhu81e	395.436	-0.0721842	0.995171	0.177291	0.904806	-0.0630899	0.951014	0.186385	0.839119
Pwp2	853.242	-0.136206	0.829014	-0.402557	0.00966694	-0.289407	0.056517	-0.555757	4.66583e-05
Trappc10	601.739	0.21516	0.965169	-0.0670041	0.956075	0.0264038	0.972653	-0.255761	0.679336
Agpat3	2943.98	0.0731002	0.957497	0.118463	0.632062	0.258992	0.0981591	0.304355	0.0427139
Mir7659	0
Rrp1	5079.92	-0.169241	0.580092	-0.125802	0.495839	-0.0166019	0.928685	0.0268364	0.874612
Mir6907	0
Cstb	1608.79	-0.258581	0.598391	-0.0379353	0.932899	-0.172141	0.456093	0.048505	0.85446
Mir6410	0
Pdxk	813.506	0.337007	0.0937235	-0.371811	0.0116968	0.393185	0.00385881	-0.315633	0.0232922
Mir6908	0
Ilvbl	2158.23	0.0847453	0.969552	-0.0228804	0.964215	0.274941	0.223515	0.167315	0.485307
Syde1	1370.98	0.0986229	0.974544	0.401728	0.254217	0.0309175	0.941024	0.334022	0.261736
Olfr1357	0
Casp14	5.78419	0.847379	0.778338	-0.114267	0.961785	-0.450574	0.714696	-1.41222	0.103477
Ccdc105	6.68539	1.14126	0.78571	0.917089	0.552958	1.1943	0.359648	0.970134	0.390431
Slc1a6	451.068	0.750462	0.0372988	1.23296	1.74423e-06	-0.00127367	0.998392	0.481228	0.0893169
Olfr1356	0
Olfr1355	0.0755939	0		0.410336		0		0.492511
Olfr1354	0
Olfr8	0
Olfr1353	0.0925887	0		0.933166		0		1.01534
Olfr1352	0
Olfr1351	0
Olfr57	0.617096	2.82317		0.313391		1.43217		-1.07762
2610008E11Rik	2180.7	0.584326	0.0121175	0.673654	0.000225765	0.750452	1.63422e-05	0.83978	8.37268e-07
Vmn2r80	0
Vmn2r81	0
Vmn2r82	0
Vmn2r83	0.076826	0		-1.86133		1.43216		0
Ppap2c	1176.43	-0.0320581	0.986965	-0.360126	0.0343429	-0.376081	0.0133506	-0.704149	3.96918e-07
Mir6909	0.192448	0		-2.70543		2.27626		0
Mier2	990.734	0.115003	0.943307	-0.133416	0.706503	0.070923	0.79849	-0.177496	0.443791
Theg	0.076826	0		-1.86133		1.43216		0
C2cd4c	0.0231472	0		-0.0668811		0		0.0152983
Shc2	1002.19	0.295417	0.338253	-0.67831	6.90028e-06	1.22479	3.07816e-18	0.251064	0.146005
Odf3l2	0.319796	0.436912		-0.561922		0.470371		-0.528463
Madcam1	0.456905	0.0952451		-0.108646		-0.399682		-0.603573
Tpgs1	920.72	0.162128	0.948439	-0.194667	0.716818	0.597374	0.0516196	0.240579	0.49613
Cdc34	1276.89	-0.181611	0.910624	-0.290467	0.449865	-0.120277	0.731854	-0.229134	0.452175
Gzmm	9.34649	0.00684744	0.998189	0.0895381	0.959484	0.0279883	0.980535	0.110679	0.909298
Bc1	0.14711	-1.41311		0		-1.33094		0
Bsg	21157.2	-0.160102	0.777749	-0.0593723	0.851482	0.0326731	0.885847	0.133403	0.457214
Hcn2	39.8385	-0.26786	0.979968	-0.127993	0.945653	0.638113	0.503991	0.77798	0.388943
Polrmt	1461.64	0.0190493	0.995169	-0.358372	0.0553848	0.0524202	0.822199	-0.325001	0.0539722
Fgf22	1.26573	-0.340078		1.21758		-1.02547	0.718845	0.532193
Rnf126	364.585	-0.0528438	0.98127	-0.477548	0.0193879	-0.518111	0.00415691	-0.942815	1.79465e-08
Fstl3	717.692	0.226404	0.724658	-0.070723	0.865896	-0.17259	0.474501	-0.469717	0.016717
Prss57	1.03294	-1.9889		-2.20065		1.68226		1.47051
Palm	1529.38	0.0541687	0.984193	-0.0354398	0.943556	0.157726	0.538442	0.0681174	0.809359
Misp	1.76075	1.76136		1.56432		0.866505	0.745528	0.669466	0.721389
E130317F20Rik	71.1925	0.342166	0.738432	0.408045	0.333865	0.0238864	0.960136	0.0897653	0.826158
Ptbp1	5395.35	0.0594944	0.986431	-0.0987711	0.857019	-0.808705	0.00138116	-0.96697	8.20878e-05
Lppr3	285.692	0.760212	0.0131146	1.21767	2.35725e-09	1.48721	3.64754e-12	1.94468	1.92384e-22
Mir6910	0
Prtn3	21.117	0.31979	0.966697	1.80658	0.00243168	1.34432	0.061269	2.83111	1.62319e-06
Elane	0.442925	-0.573587		0.983132		0.470371		2.02709
Cfd	123.896	1.01999	0.907164	0.754373	0.787227	-0.452276	0.825263	-0.717891	0.696786
Med16	2593.17	0.119909	0.94563	-0.13063	0.745995	0.117259	0.683358	-0.13328	0.622466
R3hdm4	2496.2	-0.0436687	0.979968	-0.084546	0.739297	0.110688	0.512196	0.0698103	0.692887
Kiss1r	326.075	0.211307	0.865188	0.0651037	0.902128	1.08685	1.21378e-06	0.940642	3.11603e-05
Arid3a	162.929	0.13757	0.985219	0.556267	0.514623	-0.110024	0.89534	0.308673	0.662545
Wdr18	1871.07	-0.0665748	0.986144	-0.414457	0.294286	0.127658	0.749221	-0.220224	0.53241
Grin3b	5.12197	0.121189	0.994353	-0.340298	0.86209	0.181731	0.89853	-0.279757	0.827212
Tmem259	468.077	-0.0972754	0.952452	-0.161857	0.601182	-0.0548416	0.841681	-0.119423	0.61203
Cnn2	40008.2	-0.0294003	0.9812	0.0344291	0.867973	-0.154522	0.148741	-0.0906928	0.429518
Abca7	490.455	-0.042202	0.995171	-0.785048	0.233945	-0.941292	0.0757334	-1.68414	0.000432542
Hmha1	4.93283	0.337089	0.9812	0.466736	0.866551	-1.45601	0.331088	-1.32636	0.314204
Polr2e	1755.97	-0.240059	0.395844	-0.380909	0.011005	-0.371972	0.00720988	-0.512823	0.000101451
Gpx4	4120.77	-0.173214	0.788882	0.0389301	0.920922	-0.264872	0.151236	-0.0527276	0.820681
Sbno2	2750.32	0.2821	0.644549	-0.165033	0.662624	0.863961	2.27994e-05	0.416829	0.0661087
Stk11	172.941	-0.114758	0.970385	0.331715	0.411218	-0.294406	0.372306	0.152066	0.667194
Dos	19.8982	0.252012	0.97141	-0.316811	0.787095	0.732829	0.303532	0.164005	0.847388
Atp5d	3286.44	-0.00638841	0.995185	-0.262846	0.36422	-0.060239	0.839915	-0.316696	0.151546
Midn	151.675	-0.051151	0.995171	-0.330592	0.757661	-0.768644	0.223335	-1.04808	0.0734608
Cirbp	613.681	-0.237669	0.680175	0.967043	9.12441e-08	-0.47291	0.0161878	0.731801	4.91754e-05
1600002K03Rik	87.7651	-0.0692748	0.98808	-0.142497	0.850982	0.0144778	0.980535	-0.0587446	0.909671
Efna2	185.62	-0.105034	0.97395	-0.0608169	0.916444	1.01248	3.55766e-05	1.0567	1.66506e-05
Mum1	1015.85	0.00560415	0.995185	-0.0513061	0.888754	-0.183312	0.362144	-0.240222	0.197506
Ndufs7	1466.88	-0.0752871	0.979968	-0.305574	0.340889	0.241325	0.375232	0.0110383	0.974083
Gamt	303.952	0.122997	0.945185	-0.0841346	0.851726	0.205376	0.433734	-0.00175478	0.9958
Dazap1	518.066	-0.317915	0.170889	-0.0634434	0.840514	-0.904635	1.53192e-11	-0.650163	2.05741e-06
Mir6911	0
Rps15	1063.95	-0.397125	0.457707	-0.373731	0.256237	-0.577309	0.0210023	-0.553915	0.0269263
Apc2	80.1728	0.372745	0.974375	-0.357782	0.863715	0.125841	0.934725	-0.604686	0.62538
2310011J03Rik	916.485	-0.168118	0.766033	-0.059433	0.854912	0.0260951	0.913075	0.13478	0.466455
Pcsk4	39.5097	-0.12975	0.979968	-0.515959	0.433493	-0.540701	0.275151	-0.926909	0.0367863
Reep6	129.449	-0.0872321	0.979968	-0.348571	0.406136	-0.147715	0.702842	-0.409054	0.195124
Adamtsl5	1093.16	0.0969445	0.966697	-0.366357	0.192974	0.690608	0.00123525	0.227306	0.374828
Plk5	3.60093	-0.402747		-1.08299	0.668861	3.9369	0.0410808	3.25666	0.120274
Mex3d	727.838	0.217443	0.963448	-0.118825	0.912487	-0.625566	0.24525	-0.961834	0.0488994
Mbd3	2657.12	-0.0291155	0.98808	-0.426205	0.00791992	-0.263217	0.105633	-0.660307	2.46945e-06
Uqcr11	1252.31	0.0883537	0.979968	-0.193948	0.668081	0.290109	0.339889	0.00780667	0.984861
Tcf3	3056.78	-0.0361081	0.986965	-0.174875	0.500046	-0.357909	0.03985	-0.496676	0.00242059
Onecut3	0.0694415	0		0.695518		0		0.77769
Atp8b3	6.95817	-0.809958	0.854834	-0.646474	0.672983	0.0160646	0.990704	0.179549	0.89129
Rexo1	721.46	0.101807	0.963448	0.0507641	0.921555	-0.0940226	0.759557	-0.145066	0.598472
Klf16	142.406	-0.0980132	0.986965	-0.637325	0.342365	-0.666926	0.209811	-1.20624	0.0106388
Abhd17a	2812.92	0.195421	0.800015	-0.197333	0.509723	0.330406	0.112738	-0.0623482	0.814955
Adat3	103.861	0.0240513	0.995171	-0.484229	0.264958	0.0585054	0.90538	-0.449775	0.207573
Scamp4	3601.29	-0.0812943	0.972537	-0.517648	0.0221959	-0.0932214	0.742534	-0.529575	0.00973865
Mir6912	0.196197	0		-1.76691		2.1704		0.015282
Csnk1g2	4548.85	-0.0421531	0.9812	-0.157498	0.456776	-0.0935201	0.608728	-0.208865	0.175233
Btbd2	1427.39	0.2286	0.572999	0.0831772	0.793772	0.257872	0.143575	0.112449	0.56908
Mknk2	1474.27	0.0717087	0.988951	-0.0577593	0.954594	-0.688483	0.110531	-0.817951	0.0478342
Mob3a	4730.12	-0.128008	0.945185	-0.310444	0.324833	-0.30105	0.242742	-0.483486	0.0373831
Izumo4	192.913	0.41594	0.446805	-0.030845	0.961014	1.04897	6.30365e-06	0.602187	0.01428
Ap3d1	5810.56	0.0835037	0.974375	-0.163558	0.675154	0.0778933	0.804393	-0.169169	0.530245
Dot1l	253.191	0.0967661	0.984823	-0.522277	0.31447	-0.386518	0.385692	-1.00556	0.00636586
Plekhj1	745.808	-0.0706674	0.970863	0.0408465	0.918336	-0.278857	0.137693	-0.167343	0.402625
Sf3a2	229.619	-0.492179	0.139287	-0.262977	0.424776	-0.73177	0.000507302	-0.502568	0.0243785
Amh	0
Jsrp1	7.28344	0.603608	0.903332	0.1682	0.919163	0.974216	0.293871	0.538808	0.550907
Oaz1	2.87201	-0.811116		0.258223	0.932033	-0.196324	0.921808	0.873015	0.605897
Oaz1-ps	0
Mir1982	0
Lingo3	71.9015	0.292707	0.952883	-3.86505	2.35449e-18	4.04753	3.92091e-19	-0.110226	0.888625
Lsm7	149.899	-0.259857	0.865188	-0.332065	0.473637	-0.170824	0.674059	-0.243032	0.510896
Sppl2b	1422.34	0.262475	0.614989	-0.226681	0.431726	0.573867	0.00270358	0.0847115	0.744743
Tmprss9	0.531512	3.37061		0.875027		0		-2.02521
Timm13	903.187	-0.167318	0.903051	-0.348737	0.247817	-0.0769128	0.812654	-0.258332	0.322086
Lmnb2	654.608	0.0406472	0.985219	-0.31773	0.133167	-0.851362	3.79138e-08	-1.20974	5.97389e-16
Gadd45b	607.549	0.195995	0.914052	0.639447	0.0485347	-0.111653	0.778999	0.331799	0.303621
Gng7	322.953	0.425653	0.209238	0.0854457	0.816778	1.60727	8.30079e-21	1.26706	1.41629e-13
Diras1	4.44108	0.247678	0.986712	-0.790269	0.680252	0.637661	0.661421	-0.400286	0.791157
Slc39a3	1670.05	0.27242	0.577105	-0.164698	0.603651	0.671619	0.000249061	0.234501	0.279766
Sgta	4985.55	-0.0538585	0.985114	-0.274669	0.349318	0.168588	0.514085	-0.0522223	0.858162
Thop1	1734.8	-0.00517414	0.995185	-0.56042	0.00190377	-0.196089	0.342862	-0.751335	4.19437e-06
Creb3l3	8.42383	-0.448126	0.951305	-1.87856	0.0553836	0.505481	0.627734	-0.924956	0.37284
Mir5615-1	0
Mir5615-2	0
Map2k2	2694.67	-0.117663	0.927702	-0.323749	0.162606	-0.215471	0.316504	-0.421557	0.0240386
Zbtb7a	1378.63	0.09309	0.979968	-0.316009	0.463156	0.330628	0.322541	-0.0784702	0.844305
Pias4	934.381	0.0541553	0.985219	-0.246622	0.449441	0.253639	0.319839	-0.0471381	0.879608
Eef2	12354.7	0.0679524	0.985219	-0.141327	0.789207	-0.230149	0.485694	-0.439429	0.127212
[truncated: 22,422 more rows]

## Sheet: Fig.1k
Alpl			Opn			Runx2			Pparg
wt/wt	Δ/Δ		wt/wt	Δ/Δ		wt/wt	Δ/Δ		wt/wt	Δ/Δ
1.00071	0.431367		1.0042	0.663413		1.0023	1.27545		1.00294	1.26575
1.02029	0.274591		1.00631	0.760289		1.00099	0.730947		1.00036	1.91666
1.00035	0.329203		1.01707	0.806016		1.00084	0.677092		1.00084	0.677092
1.00155	0.448637		1.00327	0.554824					1.00115	6.2391
						p=0.6058
p<0.0001			p=0.0014						p=0.2734

## Sheet: Fig.2a
NAME	to	MSigDB	Normalized Enrichment Score (NES)	Nominal p-value	FDR q-value
KEGG_BETA_ALANINE_METABOLISM	22	0.624456	1.81514	0	0.101714
KEGG_DRUG_METABOLISM_CYTOCHROME_P450	52	0.598376	1.67439	0	0.181071
KEGG_RENIN_ANGIOTENSIN_SYSTEM	17	0.66465	1.63655	0	0.154619
KEGG_PROPANOATE_METABOLISM	31	0.543234	1.6306	0	0.130464
KEGG_PPAR_SIGNALING_PATHWAY	68	0.558277	1.6253	0	0.115971
KEGG_PEROXISOME	78	0.507482	1.62328	0	0.106309
KEGG_PRIMARY_BILE_ACID_BIOSYNTHESIS	15	0.7306	1.62168	0	0.106272
KEGG_TYROSINE_METABOLISM	39	0.484503	1.54369	0	0.16149
KEGG_PANTOTHENATE_AND_COA_BIOSYNTHESIS	15	0.553413	1.53811	0	0.164204
KEGG_GLYCOSPHINGOLIPID_BIOSYNTHESIS_LACTO_AND_NEOLACTO_SERIES	23	0.621362	1.53657	0	0.153584
KEGG_RIG_I_LIKE_RECEPTOR_SIGNALING_PATHWAY	58	0.530378	1.53588	0	0.144894
KEGG_COMPLEMENT_AND_COAGULATION_CASCADES	66	0.495215	1.52123	0	0.148939
KEGG_TRYPTOPHAN_METABOLISM	40	0.45281	1.51152	0	0.149162
KEGG_TOLL_LIKE_RECEPTOR_SIGNALING_PATHWAY	89	0.53049	1.4914	0	0.15989
KEGG_HEMATOPOIETIC_CELL_LINEAGE	79	0.458243	1.48189	0	0.161636
KEGG_PHENYLALANINE_METABOLISM	18	0.589162	1.47294	0	0.157891
KEGG_HISTIDINE_METABOLISM	28	0.551086	1.44386	0	0.188533
KEGG_LEUKOCYTE_TRANSENDOTHELIAL_MIGRATION	113	0.503368	1.44164	0	0.183437
KEGG_NEUROACTIVE_LIGAND_RECEPTOR_INTERACTION	258	0.396563	1.42589	0	0.192316
KEGG_JAK_STAT_SIGNALING_PATHWAY	138	0.413668	1.42447	0	0.187486
KEGG_RIBOFLAVIN_METABOLISM	16	0.615805	1.42212	0	0.185386
KEGG_TYPE_II_DIABETES_MELLITUS	47	0.549828	1.39549	0	0.213832

## Sheet: Fig.2b
Geneid	KO1_1w	KO1_4w	KO2_1w	KO2_4w	KO3_1w	KO3_4w	WT1_1w	WT1_4w	WT2_1w	WT2_4w	WT3_1w	WT3_4w
Lpl	446.7	677.254	327.717	948.816	305.227	837.848	403.358	155.478	346.741	188.031	433.575	179.24
Adipoq	109.856	129.387	46.769	139.388	48.4695	108.386	37.708	23.8522	21.1632	33.7145	36.7778	20.4144
Aqp7	9.78607	17.2547	5.75256	21.6008	6.92124	16.5647	10.2254	5.78224	7.6226	4.64655	8.75301	2.55899
Hmgcs2	7.08762	14.6144	6.35659	14.325	5.30334	15.8478	3.59212	8.56182	4.43642	5.71145	3.04296	5.05056
Pparg	106.11	154.335	108.953	165.421	112.042	156.306	150.586	84.6447	156.139	83.1441	158.286	68.2885
Scp2	90.5587	218.956	89.0973	221.019	75.8842	206.052	87.2224	131.037	81.0601	110.105	77.5167	108.368
Plin1	8.74147	11.1939	3.82889	8.01661	2.9369	6.22146	2.81839	3.39682	1.64614	3.69812	2.18868	1.32798
Cd36	18.8263	8.25198	6.84982	10.6769	6.8866	4.99433	6.99686	2.51109	4.63155	3.82642	7.96992	3.13996
Fabp4	337.301	138.368	175.726	215.661	197.192	135.168	311.703	46.767	199.606	86.3354	204.242	87.175
Nr1h3	23.0169	42.8267	26.7239	40.5072	26.3592	43.4782	27.6539	27.704	25.767	27.3013	23.3095	22.8793
Fabp7	4.6624	1.47492	4.21203	2.72395	4.84962	2.73568	9.79628	1.55292	8.27823	0.961934	9.39585	1.02742
Slc27a6	0.586068	0.937297	0.4118	0.692417	0.387929	0.531154	0.0917002	0.0759127	0.28327	0.564275	0.511797	0.0753364
Acadm	143.99	131.084	134.825	129.451	123.373	119.592	141.032	102.054	148.013	77.7902	159.472	75.6983
Acadl	160.32	149.91	158.642	172.971	150.727	147.736	173.949	103.065	151.278	123.545	162.714	115.696
Olr1	0.189609	0.524839	0.214117	1.16316	0.0705967	0.394872	0.200255	0.0552595	0.294574	0.205378	0.286581	0.49356
Acsl6	0.605388	0.639821	0.795506	0.585198	0.765004	0.620828	0.568338	0.192474	0.718218	0.397416	0.399274	0.604872
Angptl4	149.976	268.177	139.986	268.464	162.545	310.683	172.679	207.067	159.882	230.272	163.015	215.728
Acox1	113.125	141.287	112.981	148.14	102.976	130.803	96.5263	111.551	93.0582	108.928	99.473	114.31
Acsl1	59.5204	41.4171	37.0796	45.2691	37.2225	40.3427	33.6237	28.7183	32.7499	38.8315	36.3342	34.5494
Geneid	WT1_1w	WT2_1w	WT3_1w	KO1_1w	KO2_1w	KO3_1w	WT1_4w	WT2_4w	WT3_4w	KO1_4w	KO2_4w	KO3_4w
Lpl	403.358	346.741	433.575	446.7	327.717	305.227	155.478	188.031	179.24	677.254	948.816	837.848
Adipoq	37.708	21.1632	36.7778	109.856	46.769	48.4695	23.8522	33.7145	20.4144	129.387	139.388	108.386
Aqp7	10.2254	7.6226	8.75301	9.78607	5.75256	6.92124	5.78224	4.64655	2.55899	17.2547	21.6008	16.5647
Hmgcs2	3.59212	4.43642	3.04296	7.08762	6.35659	5.30334	8.56182	5.71145	5.05056	14.6144	14.325	15.8478
Pparg	150.586	156.139	158.286	106.11	108.953	112.042	84.6447	83.1441	68.2885	154.335	165.421	156.306
Scp2	87.2224	81.0601	77.5167	90.5587	89.0973	75.8842	131.037	110.105	108.368	218.956	221.019	206.052
Plin1	2.81839	1.64614	2.18868	8.74147	3.82889	2.9369	3.39682	3.69812	1.32798	11.1939	8.01661	6.22146
Cd36	6.99686	4.63155	7.96992	18.8263	6.84982	6.8866	2.51109	3.82642	3.13996	8.25198	10.6769	4.99433
Fabp4	311.703	199.606	204.242	337.301	175.726	197.192	46.767	86.3354	87.175	138.368	215.661	135.168
Nr1h3	27.6539	25.767	23.3095	23.0169	26.7239	26.3592	27.704	27.3013	22.8793	42.8267	40.5072	43.4782
Fabp7	9.79628	8.27823	9.39585	4.6624	4.21203	4.84962	1.55292	0.961934	1.02742	1.47492	2.72395	2.73568
Slc27a6	0.0917002	0.28327	0.511797	0.586068	0.4118	0.387929	0.0759127	0.564275	0.0753364	0.937297	0.692417	0.531154
Acadm	141.032	148.013	159.472	143.99	134.825	123.373	102.054	77.7902	75.6983	131.084	129.451	119.592
Acadl	173.949	151.278	162.714	160.32	158.642	150.727	103.065	123.545	115.696	149.91	172.971	147.736
Olr1	0.200255	0.294574	0.286581	0.189609	0.214117	0.0705967	0.0552595	0.205378	0.49356	0.524839	1.16316	0.394872
Acsl6	0.568338	0.718218	0.399274	0.605388	0.795506	0.765004	0.192474	0.397416	0.604872	0.639821	0.585198	0.620828
Angptl4	172.679	159.882	163.015	149.976	139.986	162.545	207.067	230.272	215.728	268.177	268.464	310.683
Acox1	96.5263	93.0582	99.473	113.125	112.981	102.976	111.551	108.928	114.31	141.287	148.14	130.803
Acsl1	33.6237	32.7499	36.3342	59.5204	37.0796	37.2225	28.7183	38.8315	34.5494	41.4171	45.2691	40.3427
Geneid	WT1_1w	WT2_1w	WT3_1w	KO1_1w	KO2_1w	KO3_1w	WT1_4w	WT2_4w	WT3_4w	KO1_4w	KO2_4w	KO3_4w
Lpl	0.921963	0.792553	0.991031	1.02103	0.74907	0.697663	0.355379	0.429786	0.409694	1.54801	2.16873	1.91509
Adipoq	0.59863	0.335975	0.583864	1.74401	0.742477	0.769474	0.378664	0.535232	0.324087	2.05408	2.21284	1.72067
Aqp7	1.04458	0.778684	0.894162	0.999694	0.587652	0.707037	0.590683	0.474667	0.261413	1.76265	2.20663	1.69216
Hmgcs2	0.45891	0.566772	0.388751	0.905476	0.812083	0.677526	1.09381	0.729663	0.645231	1.86706	1.83008	2.02463
Pparg	1.20128	1.24558	1.26271	0.846476	0.869156	0.893803	0.675241	0.663271	0.544763	1.23119	1.31962	1.24691
Scp2	0.699236	0.649835	0.621428	0.725982	0.714266	0.608341	1.05048	0.882678	0.868755	1.75531	1.77184	1.65185
Plin1	0.603775	0.352647	0.468873	1.87266	0.820251	0.629162	0.727689	0.792237	0.284489	2.39804	1.71737	1.3328
Cd36	0.981307	0.649573	1.11778	2.64038	0.960684	0.965842	0.35218	0.536654	0.440378	1.15734	1.49743	0.700453
Fabp4	1.75176	1.12178	1.14783	1.89562	0.987576	1.10821	0.262829	0.485202	0.489921	0.777622	1.21201	0.759638
Nr1h3	0.928173	0.864841	0.782358	0.772537	0.896957	0.884719	0.929853	0.916336	0.767919	1.43743	1.35958	1.4593
Fabp7	2.27506	1.92252	2.18207	1.08278	0.978192	1.12626	0.360647	0.223397	0.238606	0.342532	0.632604	0.635327
Slc27a6	0.213714	0.66018	1.19278	1.36587	0.959728	0.904095	0.17692	1.31508	0.175577	2.18444	1.61373	1.23789
Acadm	1.1386	1.19496	1.28747	1.16248	1.08849	0.996031	0.823914	0.628026	0.611137	1.05829	1.0451	0.965502
Acadl	1.17895	1.02529	1.1028	1.08657	1.0752	1.02156	0.698529	0.837333	0.784135	1.01602	1.17232	1.00129
Olr1	0.587145	0.863685	0.840248	0.555929	0.627786	0.206988	0.16202	0.602164	1.44711	1.53882	3.41035	1.15776
Acsl6	0.989514	1.25046	0.695161	1.05402	1.38503	1.33192	0.335109	0.691926	1.05312	1.11397	1.01887	1.0809
Angptl4	0.846302	0.783586	0.798937	0.735033	0.686075	0.796633	1.01484	1.12857	1.05729	1.31434	1.31575	1.52266
Acox1	0.843541	0.813234	0.869292	0.988598	0.987335	0.899905	0.974844	0.951922	0.99895	1.2347	1.29459	1.14309
Acsl1	0.866481	0.843963	0.936332	1.53384	0.955539	0.959222	0.740069	1.00069	0.890336	1.06732	1.16658	1.03963

[truncated: 25 more sheets: Fig.2c, Fig.2d, Fig.2e, Fig.2f, Fig.2g, Fig.2h, Fig.3b, Fig.3c, Fig.3d, Fig.3f, Fig.3g, Fig.3h, Fig.3j, Fig.3k, Fig.4a-c, Fig.4e, Fig.4f, Fig.4h, Fig.4i, Fig.4j …]
